# Supplementary material for: Fabrication of a three-dimensional bone marrow niche-like acute myeloid Leukemia disease model by an automated and controlled process using a robotic multicellular bioprinting system
Source: Biomater Res. 2023 Nov 6;27:111. doi: 10.1186/s40824-023-00457-9 (PMC10626721; doi:10.1186/s40824-023-00457-9)
Supplement: Supplementary file 1 — Supplementary Material 1 [file 40824_2023_457_MOESM1_ESM.xlsx]

## Sheet: DEFull_Gene name
Gene name	ENSG ID	baseMean	log2FoldChange	lfcSE	stat	pvalue	padj
SPP1	ENSG00000118785	428.281	6.47877	0.415089	15.6082	6.40559e-55	8.76349e-51
SLC16A6	ENSG00000108932	155.978	4.99091	0.41037	12.162	4.9543e-34	3.38899e-30
CRISPLD2	ENSG00000103196	1760.27	-3.92593	0.337746	-11.6239	3.11549e-31	1.42077e-27
DUSP4	ENSG00000120875	965.31	3.48502	0.303892	11.468	1.91097e-30	6.53601e-27
KCNN4	ENSG00000104783	3834.77	2.97712	0.279801	10.6401	1.93863e-26	5.30449e-23
ISLR2	ENSG00000167178	831.463	2.63667	0.256443	10.2817	8.52351e-25	1.9435e-21
KCNK3	ENSG00000171303	673.761	2.99818	0.296039	10.1277	4.16468e-24	8.13957e-21
HSPG2	ENSG00000142798	95807	-2.43467	0.24827	-9.80655	1.05511e-22	1.80437e-19
DHRS3	ENSG00000162496	5494.34	-2.5325	0.264564	-9.57234	1.04513e-21	1.58871e-18
PIM1	ENSG00000137193	2562.82	-2.71557	0.285268	-9.51937	1.74224e-21	2.38356e-18
SLIT3	ENSG00000184347	10189.2	-2.57723	0.274287	-9.39609	5.66289e-21	7.04309e-18
CNIH3	ENSG00000143786	1450.36	2.46882	0.267802	9.21885	3.00308e-20	3.42376e-17
RGS2	ENSG00000116741	503.942	3.15134	0.347876	9.0588	1.31894e-19	1.38804e-16
FBN1	ENSG00000166147	22264.5	-1.98248	0.21957	-9.02893	1.73354e-19	1.69404e-16
CALB2	ENSG00000172137	192.994	2.90437	0.325724	8.91668	4.80495e-19	4.38244e-16
B4GALNT3	ENSG00000139044	184.78	3.40462	0.384844	8.84675	9.01027e-19	7.70435e-16
TNFSF11	ENSG00000120659	67.2333	3.91001	0.451037	8.66894	4.36181e-18	3.14073e-15
COL10A1	ENSG00000123500	3364.96	2.58959	0.298564	8.67347	4.1913e-18	3.14073e-15
MASP1	ENSG00000127241	191.43	-3.34112	0.385413	-8.66894	4.3618e-18	3.14073e-15
ETV1	ENSG00000006468	783.198	2.23897	0.259991	8.61172	7.19701e-18	4.68868e-15
CEMIP	ENSG00000103888	32651.5	-2.43277	0.282382	-8.6152	6.98197e-18	4.68868e-15
TMEM158	ENSG00000249992	6682.08	2.32156	0.26999	8.59868	8.06383e-18	5.0146e-15
DUSP6	ENSG00000139318	1556.45	2.11749	0.249001	8.50395	1.83252e-17	1.09003e-14
TENM2	ENSG00000145934	639.526	-2.99028	0.352955	-8.47213	2.40955e-17	1.37354e-14
COL1A1	ENSG00000108821	3.33107e+06	-2.06622	0.247179	-8.3592	6.31473e-17	3.45567e-14
C3orf80	ENSG00000180044	284.681	2.9726	0.356593	8.33612	7.67694e-17	4.03954e-14
LOXL2	ENSG00000134013	72061.5	-1.93374	0.232708	-8.30973	9.59208e-17	4.86034e-14
COL12A1	ENSG00000111799	75054.1	-2.39922	0.290608	-8.25588	1.50792e-16	7.3678e-14
GALNT9	ENSG00000182870	339.77	2.91929	0.354712	8.23003	1.87171e-16	8.82995e-14
GAP43	ENSG00000172020	4969.82	1.94795	0.236871	8.22364	1.97415e-16	9.00277e-14
GPR68	ENSG00000119714	2329.06	1.96863	0.240007	8.2024	2.35625e-16	1.03987e-13
COL22A1	ENSG00000169436	595.165	2.60948	0.31831	8.19793	2.44557e-16	1.04556e-13
COL1A2	ENSG00000164692	2.00687e+06	-2.23093	0.275018	-8.11196	4.98092e-16	2.06497e-13
MEGF10	ENSG00000145794	175.219	3.14981	0.389781	8.08098	6.42462e-16	2.58516e-13
NID2	ENSG00000087303	5431.12	-2.02526	0.251772	-8.04405	8.69199e-16	3.39757e-13
PDE9A	ENSG00000160191	61.7643	3.73522	0.468302	7.97608	1.51052e-15	5.74041e-13
CYP26B1	ENSG00000003137	356.002	3.20527	0.402503	7.96335	1.67444e-15	6.19137e-13
FBXL22	ENSG00000197361	529.434	-2.91493	0.366654	-7.95008	1.86384e-15	6.7103e-13
SLC20A1	ENSG00000144136	9508.15	2.04597	0.259338	7.88922	3.04077e-15	1.06669e-12
GOLGA8A	ENSG00000175265	2077.33	-2.05616	0.263121	-7.81449	5.51852e-15	1.88747e-12
CCDC80	ENSG00000091986	95989.1	-1.75703	0.22574	-7.7834	7.05994e-15	2.35578e-12
ETV4	ENSG00000175832	516.401	2.30311	0.296735	7.7615	8.3928e-15	2.73385e-12
CMKLR1	ENSG00000174600	731.34	2.67008	0.344429	7.75219	9.03236e-15	2.87376e-12
THBS1	ENSG00000137801	100757	-1.79191	0.232493	-7.70737	1.28437e-14	3.99352e-12
FNDC1	ENSG00000164694	6928.03	-1.91497	0.248919	-7.69313	1.43575e-14	4.36499e-12
CRLF1	ENSG00000006016	4229.63	2.73746	0.359637	7.61172	2.70471e-14	7.79582e-12
PTGDS	ENSG00000107317	1904.01	1.73845	0.228368	7.61249	2.68875e-14	7.79582e-12
PCSK1	ENSG00000175426	232.192	3.09407	0.406565	7.61027	2.73518e-14	7.79582e-12
MYH3	ENSG00000109063	167.978	-2.76122	0.363352	-7.59929	2.97753e-14	8.31338e-12
MEST	ENSG00000106484	1962.57	-2.7133	0.357316	-7.59355	3.11251e-14	8.51645e-12
ANKH	ENSG00000154122	9626.3	1.67651	0.222297	7.54177	4.63625e-14	1.2437e-11
FN1	ENSG00000115414	1.26881e+06	-1.67253	0.222418	-7.51975	5.48798e-14	1.44387e-11
LRP1	ENSG00000123384	128159	-2.07142	0.275825	-7.5099	5.91723e-14	1.52743e-11
ENC1	ENSG00000171617	4323.99	-1.91704	0.256096	-7.48564	7.11994e-14	1.80385e-11
IGF2R	ENSG00000197081	4523.29	-1.59905	0.219256	-7.2931	3.02906e-13	7.53466e-11
NPR3	ENSG00000113389	760.696	-2.01409	0.277163	-7.26681	3.68082e-13	8.99238e-11
COL5A2	ENSG00000204262	95567.5	-1.75578	0.244917	-7.16887	7.56218e-13	1.81506e-10
PRSS12	ENSG00000164099	768.308	-2.25123	0.31474	-7.15265	8.51154e-13	2.0077e-10
PEAR1	ENSG00000187800	5721.1	-2.22246	0.311298	-7.13933	9.37869e-13	2.17474e-10
BMP2	ENSG00000125845	158.945	2.74812	0.389214	7.06069	1.6568e-12	3.77779e-10
SLC29A1	ENSG00000112759	1338.43	2.05632	0.292802	7.02291	2.17296e-12	4.87349e-10
TNFSF10	ENSG00000121858	198.208	2.95873	0.421763	7.01515	2.29696e-12	5.0685e-10
COL16A1	ENSG00000084636	59932.2	-1.42342	0.203334	-7.00042	2.55193e-12	5.54174e-10
ESM1	ENSG00000164283	232.553	2.54038	0.363085	6.99667	2.62118e-12	5.60318e-10
MRVI1	ENSG00000072952	676.244	-1.78104	0.255409	-6.9733	3.09592e-12	6.5162e-10
PDPN	ENSG00000162493	639.567	2.03513	0.292525	6.95712	3.47289e-12	7.19889e-10
LIMS2	ENSG00000072163	3792.09	-1.47307	0.2127	-6.92557	4.34227e-12	8.86667e-10
LMOD1	ENSG00000163431	7066.23	-1.96997	0.285403	-6.90241	5.11278e-12	1.02865e-09
PXDN	ENSG00000130508	34240.9	-1.80245	0.261662	-6.88847	5.63951e-12	1.11818e-09
CDRT4	ENSG00000239704	49.6621	-3.27386	0.475755	-6.88139	5.92711e-12	1.15841e-09
ARHGEF3	ENSG00000163947	1034.65	1.80058	0.262715	6.85373	7.19508e-12	1.38642e-09
GABRE	ENSG00000102287	279.269	-2.14778	0.313792	-6.84462	7.6681e-12	1.45704e-09
FGF1	ENSG00000113578	1059.18	1.8748	0.274262	6.83582	8.15378e-12	1.52811e-09
LARGE1	ENSG00000133424	1003.69	-1.66526	0.243725	-6.83255	8.34164e-12	1.54219e-09
EDARADD	ENSG00000186197	293.389	2.37196	0.35163	6.74562	1.5238e-11	2.74496e-09
SBSN	ENSG00000189001	455.236	-1.84953	0.274187	-6.74551	1.52487e-11	2.74496e-09
ENPP1	ENSG00000197594	4592.47	2.07778	0.30826	6.74036	1.57992e-11	2.80712e-09
TSPAN18	ENSG00000157570	553.803	-2.4715	0.368618	-6.70477	2.01728e-11	3.53827e-09
SPRY4	ENSG00000187678	781.616	1.7813	0.268043	6.64559	3.02014e-11	5.23019e-09
C4B	ENSG00000224389	398.742	-2.22011	0.335417	-6.61895	3.6176e-11	6.18655e-09
NRG1	ENSG00000157168	1012.17	-1.68913	0.255555	-6.60964	3.85251e-11	6.50693e-09
CX3CL1	ENSG00000006210	196.214	2.44719	0.371912	6.58003	4.70361e-11	7.84756e-09
SOX13	ENSG00000143842	265.545	-2.22114	0.338661	-6.55858	5.43218e-11	8.84734e-09
SPRED1	ENSG00000166068	2347.75	1.55548	0.237142	6.55928	5.40683e-11	8.84734e-09
PGGHG	ENSG00000142102	870.74	-2.02097	0.309261	-6.53481	6.36894e-11	1.01635e-08
TP53I11	ENSG00000175274	14995.6	-1.47514	0.225751	-6.53434	6.38886e-11	1.01635e-08
TIMP1	ENSG00000102265	181140	1.79641	0.275985	6.5091	7.56029e-11	1.18888e-08
TTLL3	ENSG00000214021	1070.93	-1.86206	0.286448	-6.50053	8.00399e-11	1.23037e-08
GOLGA8B	ENSG00000215252	486.217	-1.67834	0.25812	-6.50217	7.91692e-11	1.23037e-08
SP7	ENSG00000170374	45.736	3.12099	0.480905	6.48981	8.59448e-11	1.30646e-08
LAMB2	ENSG00000172037	27381.8	-1.64061	0.25318	-6.48003	9.17069e-11	1.37873e-08
FGF7	ENSG00000140285	3091.64	1.93844	0.300853	6.44313	1.17035e-10	1.74039e-08
BCAM	ENSG00000187244	1387.14	-1.61435	0.250936	-6.43331	1.24857e-10	1.83675e-08
TUFT1	ENSG00000143367	701.86	-1.53612	0.239614	-6.41078	1.44773e-10	2.10706e-08
ADAM12	ENSG00000148848	17985.9	-1.5776	0.247948	-6.36263	1.98327e-10	2.82637e-08
PODN	ENSG00000174348	870.777	-2.06817	0.325007	-6.36347	1.97251e-10	2.82637e-08
LGMN	ENSG00000100600	3548.12	-1.82141	0.286826	-6.35023	2.1499e-10	3.03225e-08
S100A4	ENSG00000196154	363.701	1.99622	0.316274	6.31169	2.76013e-10	3.8532e-08
GALNT15	ENSG00000131386	369.479	-2.0941	0.33215	-6.30469	2.88778e-10	3.99069e-08
LMCD1	ENSG00000071282	4626.49	-1.62084	0.257884	-6.28516	3.2752e-10	4.48081e-08
STC1	ENSG00000159167	242.109	2.02105	0.321749	6.28145	3.35439e-10	4.5437e-08
ADAMTS7	ENSG00000136378	4177.03	-1.61593	0.257802	-6.26812	3.65436e-10	4.90149e-08
HSF4	ENSG00000102878	298.443	-1.99895	0.319596	-6.2546	3.98534e-10	5.29353e-08
SPARC	ENSG00000113140	365403	-1.69313	0.270886	-6.25035	4.09535e-10	5.38736e-08
TIMP3	ENSG00000100234	50527.2	1.49079	0.238685	6.24587	4.21458e-10	5.49139e-08
SLC31A2	ENSG00000136867	594.695	1.68866	0.270654	6.23918	4.39861e-10	5.67711e-08
MLPH	ENSG00000115648	4237.84	1.54844	0.249075	6.21676	5.0751e-10	6.48902e-08
PLAU	ENSG00000122861	20596.8	1.46135	0.235332	6.20975	5.30684e-10	6.72249e-08
ASS1	ENSG00000130707	4321.91	-1.78843	0.28878	-6.19305	5.90119e-10	7.33947e-08
DAAM2	ENSG00000146122	2382.5	-1.41696	0.228797	-6.1931	5.89914e-10	7.33947e-08
MYO7B	ENSG00000169994	59.5556	-2.70956	0.441074	-6.14309	8.09327e-10	9.97513e-08
NTN1	ENSG00000065320	240.281	2.56928	0.419283	6.12779	8.91093e-10	1.08849e-07
APOD	ENSG00000189058	86.069	2.9252	0.478033	6.11924	9.40213e-10	1.13832e-07
TMEM132B	ENSG00000139364	281.364	2.14901	0.351296	6.11737	9.51348e-10	1.1417e-07
ADCY4	ENSG00000129467	297.507	-1.89332	0.309661	-6.11417	9.70604e-10	1.15468e-07
CD9	ENSG00000010278	2686.9	1.90697	0.312236	6.10746	1.01232e-09	1.19392e-07
JPH2	ENSG00000149596	184.176	-2.65571	0.435225	-6.10193	1.04794e-09	1.22537e-07
MFAP4	ENSG00000166482	816.527	-2.3805	0.390303	-6.09911	1.06662e-09	1.23665e-07
TPD52L1	ENSG00000111907	1048.25	-1.58252	0.25973	-6.09293	1.10861e-09	1.27453e-07
AHSA2	ENSG00000173209	1179.28	-1.73866	0.285683	-6.08597	1.15791e-09	1.32012e-07
F2RL1	ENSG00000164251	632.866	1.50901	0.249773	6.04152	1.52672e-09	1.72621e-07
GLG1	ENSG00000090863	7061.26	-1.33515	0.221196	-6.03606	1.57922e-09	1.77093e-07
LENG8	ENSG00000167615	7668.62	-1.55883	0.258515	-6.02995	1.64014e-09	1.82429e-07
CD248	ENSG00000174807	36126	-1.73865	0.29014	-5.99246	2.06693e-09	2.28046e-07
LRRC17	ENSG00000128606	1645.91	1.52271	0.25537	5.96275	2.48024e-09	2.71457e-07
HMCN1	ENSG00000143341	1816.26	-1.77394	0.298256	-5.94772	2.71896e-09	2.95223e-07
NID1	ENSG00000116962	3640.1	-1.3171	0.222041	-5.93179	2.99652e-09	3.20846e-07
C4A	ENSG00000244731	425.487	-1.78029	0.300142	-5.9315	3.00184e-09	3.20846e-07
PKDCC	ENSG00000162878	368.004	-2.05077	0.345888	-5.92902	3.04753e-09	3.23204e-07
KCNH1	ENSG00000143473	278.17	-1.80194	0.304482	-5.91806	3.25765e-09	3.4283e-07
ZNF469	ENSG00000225614	3731.89	-1.66342	0.281415	-5.91089	3.40262e-09	3.55353e-07
CPA4	ENSG00000128510	304.708	-2.36166	0.400226	-5.90081	3.61713e-09	3.74893e-07
RAB27B	ENSG00000041353	306.179	2.05777	0.348984	5.89647	3.71358e-09	3.81996e-07
KCND3	ENSG00000171385	178.642	-2.14466	0.364405	-5.88537	3.97164e-09	4.05492e-07
ADGRL4	ENSG00000162618	540.59	1.73732	0.295305	5.88315	4.02541e-09	4.07938e-07
COL5A1	ENSG00000130635	438582	-1.24689	0.213576	-5.83814	5.27873e-09	5.31017e-07
IBSP	ENSG00000029559	162.827	2.44104	0.419665	5.81662	6.00484e-09	5.99651e-07
COL25A1	ENSG00000188517	236.454	-2.25595	0.387967	-5.81479	6.07096e-09	6.01861e-07
SYT12	ENSG00000173227	2829.1	2.12116	0.365126	5.80939	6.27008e-09	6.17129e-07
LSAMP	ENSG00000185565	105.361	-2.49578	0.430151	-5.80209	6.5492e-09	6.39997e-07
WWTR1	ENSG00000018408	8493.24	1.31847	0.228188	5.77803	7.55802e-09	7.33343e-07
GANAB	ENSG00000089597	15836.3	-1.29444	0.22494	-5.75463	8.68303e-09	8.36567e-07
C6orf132	ENSG00000188112	817.957	-1.36582	0.237715	-5.7456	9.15958e-09	8.76309e-07
RASD1	ENSG00000108551	413.505	2.11704	0.368697	5.74197	9.35838e-09	8.89111e-07
CACNA1C	ENSG00000151067	1356.01	-1.59446	0.27862	-5.72273	1.04828e-08	9.89072e-07
PPFIBP1	ENSG00000110841	4455.18	1.31486	0.230438	5.7059	1.15727e-08	1.08442e-06
CEACAM19	ENSG00000186567	336.236	-1.63107	0.286937	-5.68442	1.31259e-08	1.2216e-06
DCBLD2	ENSG00000057019	14043.1	1.60631	0.283361	5.66878	1.43816e-08	1.32943e-06
LDLRAD2	ENSG00000187942	200.334	-1.92948	0.340574	-5.66539	1.46693e-08	1.34692e-06
SYTL2	ENSG00000137501	322.832	-1.76021	0.310847	-5.66261	1.49092e-08	1.35982e-06
RASSF4	ENSG00000107551	211.804	-1.67663	0.296761	-5.64977	1.60658e-08	1.45561e-06
NDST1	ENSG00000070614	24052.6	-1.27382	0.225742	-5.64279	1.67315e-08	1.50594e-06
CTGF	ENSG00000118523	40516.2	-1.54833	0.274836	-5.63365	1.76433e-08	1.57763e-06
KRTAP1-5	ENSG00000221852	256.628	-1.94106	0.344747	-5.63038	1.79811e-08	1.5974e-06
PLBD2	ENSG00000151176	5596.06	-1.31705	0.234185	-5.62395	1.86643e-08	1.6474e-06
P3H1	ENSG00000117385	17155	-1.22388	0.218494	-5.60141	2.12621e-08	1.8547e-06
DUSP2	ENSG00000158050	422.319	-2.05247	0.366504	-5.60013	2.14197e-08	1.8547e-06
RP11-949J7.8	ENSG00000283189	210.399	-2.23703	0.399458	-5.60016	2.14157e-08	1.8547e-06
RNF207	ENSG00000158286	230.299	-1.6611	0.296873	-5.59532	2.20211e-08	1.89478e-06
PLPP3	ENSG00000162407	2155.45	-1.25699	0.224775	-5.59222	2.24188e-08	1.91695e-06
VTN	ENSG00000109072	99.4665	-2.21286	0.396315	-5.58359	2.35598e-08	2.00199e-06
SLC1A5	ENSG00000105281	26773.6	-1.48216	0.265909	-5.57393	2.49053e-08	2.10326e-06
COL3A1	ENSG00000168542	702554	-1.34201	0.241451	-5.55809	2.72738e-08	2.28916e-06
CELSR1	ENSG00000075275	1314.81	-1.50874	0.271668	-5.55362	2.79807e-08	2.33417e-06
ADAMTS15	ENSG00000166106	143.441	-1.84756	0.332771	-5.55203	2.82368e-08	2.34125e-06
PLAT	ENSG00000104368	7456.06	1.4609	0.263838	5.53709	3.07532e-08	2.53455e-06
THBS2	ENSG00000186340	143490	-1.61841	0.292457	-5.53384	3.13298e-08	2.5666e-06
PMEPA1	ENSG00000124225	9890.07	1.45019	0.262323	5.52825	3.23442e-08	2.63394e-06
CITED2	ENSG00000164442	7487.66	-1.29906	0.235172	-5.52388	3.316e-08	2.68439e-06
PPL	ENSG00000118898	1018.08	1.57862	0.285945	5.5207	3.37649e-08	2.71728e-06
C10orf54	ENSG00000107738	1701.47	-1.95367	0.35538	-5.4974	3.85438e-08	3.0658e-06
CYR61	ENSG00000142871	15621.1	-1.28058	0.232931	-5.4977	3.84783e-08	3.0658e-06
SSC5D	ENSG00000179954	5571.44	-1.16431	0.212025	-5.49139	3.98788e-08	3.15366e-06
LXN	ENSG00000079257	4243.32	-1.48509	0.270734	-5.48542	4.12482e-08	3.2432e-06
PECAM1	ENSG00000261371	59.2276	2.40739	0.439275	5.48036	4.24452e-08	3.31824e-06
C1QTNF3	ENSG00000082196	116.158	-2.27429	0.415133	-5.47845	4.29062e-08	3.33523e-06
ADM	ENSG00000148926	3912.25	-1.15132	0.210266	-5.47553	4.36197e-08	3.37153e-06
COL21A1	ENSG00000124749	245.995	-2.05237	0.375181	-5.47036	4.49133e-08	3.45202e-06
KRT8	ENSG00000170421	1008.31	-1.43549	0.26271	-5.46417	4.6509e-08	3.55469e-06
PCK2	ENSG00000100889	4859.82	-1.6301	0.298523	-5.46055	4.74673e-08	3.60778e-06
NOMO2	ENSG00000185164	6305.87	-1.1463	0.210009	-5.45836	4.8055e-08	3.63227e-06
NETO2	ENSG00000171208	1268.46	1.36269	0.249815	5.45481	4.90263e-08	3.68532e-06
MDFI	ENSG00000112559	1407.67	1.88388	0.345748	5.44869	5.07417e-08	3.79343e-06
VCAN	ENSG00000038427	20730.4	-1.42028	0.261271	-5.43603	5.44809e-08	4.05083e-06
IL16	ENSG00000172349	1081.39	1.29433	0.23821	5.43359	5.52303e-08	4.08436e-06
DYSF	ENSG00000135636	471.822	-1.49764	0.275714	-5.43187	5.57671e-08	4.10188e-06
TRIB2	ENSG00000071575	2271.42	1.15448	0.213471	5.40812	6.36886e-08	4.65948e-06
COL8A1	ENSG00000144810	62459.6	-1.15602	0.213848	-5.40579	6.45228e-08	4.69541e-06
RSRP1	ENSG00000117616	1257.6	-1.32146	0.244876	-5.39646	6.79694e-08	4.92005e-06
C1orf198	ENSG00000119280	7926.24	-1.33499	0.247763	-5.38818	7.11766e-08	5.12509e-06
FLT1	ENSG00000102755	118.644	1.93833	0.359945	5.38507	7.24177e-08	5.18716e-06
ARHGAP18	ENSG00000146376	1312.62	1.67248	0.310808	5.38108	7.40407e-08	5.27579e-06
VGLL3	ENSG00000206538	1458.87	-1.39446	0.259365	-5.37643	7.59783e-08	5.3858e-06
AMOTL2	ENSG00000114019	9158.83	-1.32193	0.245918	-5.37549	7.63745e-08	5.38598e-06
CCNL2	ENSG00000221978	9063.54	-1.38352	0.257984	-5.36281	8.19386e-08	5.74873e-06
ABLIM1	ENSG00000099204	192.952	-1.6935	0.316112	-5.35727	8.44908e-08	5.89755e-06
COL11A1	ENSG00000060718	18335.3	-1.73148	0.323537	-5.35172	8.71211e-08	6.01972e-06
PABPC1L	ENSG00000101104	577.706	-1.86577	0.34863	-5.35173	8.71194e-08	6.01972e-06
FAM46B	ENSG00000158246	375.808	-1.98875	0.373005	-5.3317	9.72988e-08	6.68917e-06
POU2F2	ENSG00000028277	1333.72	1.59248	0.300689	5.2961	1.18299e-07	8.02317e-06
HAS3	ENSG00000103044	136.883	-2.20358	0.416006	-5.297	1.1772e-07	8.02317e-06
PHLDA1	ENSG00000139289	13653.7	1.3952	0.263451	5.29585	1.18462e-07	8.02317e-06
THBS3	ENSG00000169231	2395.35	-1.59908	0.302648	-5.28363	1.26647e-07	8.53524e-06
DYNLT3	ENSG00000165169	1498.9	1.38565	0.262825	5.27212	1.34856e-07	9.04135e-06
TMEM130	ENSG00000166448	925.732	-1.32357	0.251091	-5.27128	1.35478e-07	9.04135e-06
CNTNAP1	ENSG00000108797	1927.44	-1.58357	0.300781	-5.26485	1.40302e-07	9.31785e-06
ALDH2	ENSG00000111275	973.197	-1.58977	0.302344	-5.25815	1.45512e-07	9.61714e-06
NAMPT	ENSG00000105835	1151.48	1.58493	0.301736	5.25269	1.49894e-07	9.85915e-06
ITGA2	ENSG00000164171	480.139	1.77302	0.33846	5.2385	1.61888e-07	1.05971e-05
KLHDC7B	ENSG00000130487	41.9009	-2.41872	0.461961	-5.23577	1.64299e-07	1.07037e-05
AC009133.23	ENSG00000280893	30.4859	2.53792	0.486577	5.21587	1.82956e-07	1.18627e-05
SMC2	ENSG00000136824	424.395	1.66972	0.320499	5.20975	1.89093e-07	1.22027e-05
UHRF2	ENSG00000147854	1077.18	1.30775	0.251089	5.2083	1.90574e-07	1.22406e-05
CHAC1	ENSG00000128965	6068.61	-1.63037	0.313312	-5.20365	1.95409e-07	1.24925e-05
ADAMTSL4	ENSG00000143382	2319.68	-1.5456	0.29746	-5.19599	2.03637e-07	1.2958e-05
ALOX15B	ENSG00000179593	59.9282	2.38459	0.45915	5.19349	2.06386e-07	1.30721e-05
MGP	ENSG00000111341	360.83	1.91819	0.369664	5.18901	2.11413e-07	1.33288e-05
EMC1	ENSG00000127463	2065.41	-1.20794	0.232872	-5.18717	2.13514e-07	1.33994e-05
NPPC	ENSG00000163273	23.8434	2.52314	0.48655	5.18578	2.15109e-07	1.34379e-05
CD82	ENSG00000085117	9308.87	1.12808	0.217762	5.1803	2.21525e-07	1.37758e-05
BTBD11	ENSG00000151136	269.867	1.6442	0.317666	5.17589	2.26828e-07	1.40418e-05
COL11A2	ENSG00000204248	289.82	-1.41702	0.274031	-5.17105	2.32788e-07	1.43458e-05
CREB3L1	ENSG00000157613	14060	-1.19322	0.230914	-5.16737	2.37406e-07	1.45648e-05
ALDH1B1	ENSG00000137124	11830.5	-1.51398	0.294801	-5.13559	2.81256e-07	1.7178e-05
BMP1	ENSG00000168487	16329.4	-1.10333	0.214965	-5.13264	2.8571e-07	1.73724e-05
TGFBI	ENSG00000120708	71786.4	-1.37303	0.268219	-5.11906	3.07054e-07	1.85876e-05
CENPE	ENSG00000138778	247.72	1.91398	0.374169	5.11528	3.13271e-07	1.88805e-05
QSOX1	ENSG00000116260	40494.2	-1.23164	0.240968	-5.11121	3.20099e-07	1.92073e-05
SEC11C	ENSG00000166562	1905.33	1.23895	0.242527	5.1085	3.24727e-07	1.94e-05
KRT23	ENSG00000108244	53.4432	-2.35556	0.461585	-5.10321	3.33944e-07	1.98639e-05
WBSCR17	ENSG00000185274	152.505	2.23059	0.43793	5.09349	3.5153e-07	2.08194e-05
MN1	ENSG00000169184	2701.04	-1.36357	0.268158	-5.08495	3.67719e-07	2.16843e-05
FOSL2	ENSG00000075426	13233.4	-1.12964	0.222252	-5.0827	3.72117e-07	2.18495e-05
TYMP	ENSG00000025708	2347.01	1.31654	0.25919	5.07944	3.78552e-07	2.21324e-05
RAMP1	ENSG00000132329	2814.24	1.47523	0.290596	5.07657	3.8431e-07	2.23734e-05
FBXO32	ENSG00000156804	1254.2	1.19934	0.236587	5.06934	3.99197e-07	2.31416e-05
SPRY2	ENSG00000136158	439.004	1.47403	0.290941	5.0664	4.05404e-07	2.33039e-05
JUP	ENSG00000173801	2592.92	1.28036	0.25271	5.06652	4.05152e-07	2.33039e-05
ELK3	ENSG00000111145	2463.26	1.08542	0.214464	5.06106	4.16939e-07	2.38667e-05
LRIG3	ENSG00000139263	500.758	-1.54379	0.305771	-5.04884	4.44501e-07	2.53384e-05
TMEM100	ENSG00000166292	35.6363	2.41488	0.478651	5.04519	4.53068e-07	2.57196e-05
ABHD4	ENSG00000100439	1605.47	-1.33925	0.26579	-5.03874	4.68598e-07	2.64913e-05
FGFR2	ENSG00000066468	313.023	-1.68823	0.335213	-5.03629	4.74632e-07	2.66248e-05
SGSH	ENSG00000181523	3000.72	-1.21587	0.241426	-5.03621	4.74852e-07	2.66248e-05
SERPINH1	ENSG00000149257	82767.6	-1.31608	0.261553	-5.03178	4.85945e-07	2.71355e-05
STMN3	ENSG00000197457	9620.79	1.37138	0.272674	5.02937	4.92089e-07	2.73669e-05
ACTA2	ENSG00000107796	19829	-1.69778	0.338463	-5.01615	5.27184e-07	2.92e-05
MGARP	ENSG00000137463	165.716	-1.93781	0.386397	-5.01508	5.30117e-07	2.92441e-05
WSB1	ENSG00000109046	1411.15	-1.22978	0.245755	-5.0041	5.61234e-07	3.08363e-05
KIF14	ENSG00000118193	149.334	1.75938	0.351861	5.00021	5.72692e-07	3.134e-05
TNFRSF25	ENSG00000215788	481.635	-1.43408	0.287444	-4.98907	6.0672e-07	3.30699e-05
AC138969.4	ENSG00000183889	7425.72	-1.09836	0.220563	-4.9798	6.36485e-07	3.45546e-05
CDCP1	ENSG00000163814	726.04	1.5302	0.308286	4.96357	6.92102e-07	3.72838e-05
C6orf1	ENSG00000186577	2815.73	1.13509	0.228685	4.96354	6.92206e-07	3.72838e-05
ARHGAP22	ENSG00000128805	22569.2	1.39397	0.282315	4.93766	7.9067e-07	4.24202e-05
IL18BP	ENSG00000137496	124.874	-1.77891	0.360693	-4.93192	8.14262e-07	4.35153e-05
IGFBP5	ENSG00000115461	26582.8	1.39637	0.283578	4.9241	8.47479e-07	4.51143e-05
MID1	ENSG00000101871	320.993	-1.38439	0.281652	-4.91525	8.86715e-07	4.70199e-05
FBLN5	ENSG00000140092	2906.76	-1.25606	0.255674	-4.91275	8.98056e-07	4.74375e-05
ITGA5	ENSG00000161638	55934.9	-1.22047	0.248605	-4.90928	9.14129e-07	4.81008e-05
VWCE	ENSG00000167992	258.528	-1.64318	0.334924	-4.90613	9.28918e-07	4.86917e-05
HS6ST1	ENSG00000136720	3000.46	-1.23746	0.252683	-4.89729	9.71662e-07	5.07378e-05
ATP2B1	ENSG00000070961	1861.88	1.42819	0.292423	4.88401	1.03951e-06	5.40745e-05
MAP4K4	ENSG00000071054	21558.5	1.00897	0.206698	4.88136	1.05355e-06	5.45971e-05
KIF13B	ENSG00000197892	2675.91	1.05623	0.216628	4.87579	1.08375e-06	5.595e-05
NFASC	ENSG00000163531	4768.54	-1.07849	0.221488	-4.86931	1.11987e-06	5.75977e-05
SPRY1	ENSG00000164056	150.038	1.64038	0.337654	4.85816	1.18484e-06	6.0711e-05
HS3ST1	ENSG00000002587	114.937	2.20555	0.454279	4.85506	1.20351e-06	6.14374e-05
SYTL5	ENSG00000147041	37.3316	2.28469	0.472748	4.83278	1.34637e-06	6.84749e-05
CDK1	ENSG00000170312	379.728	1.5543	0.321916	4.82827	1.37726e-06	6.97862e-05
ANTXR1	ENSG00000169604	7624.1	1.02054	0.211699	4.82072	1.43044e-06	7.22134e-05
CLTCL1	ENSG00000070371	437.707	-1.60669	0.333403	-4.81908	1.44223e-06	7.25409e-05
SEMA3B	ENSG00000012171	1198.42	-1.3943	0.290307	-4.80285	1.56421e-06	7.82911e-05
ACSL4	ENSG00000068366	2363.83	1.35968	0.283126	4.80237	1.568e-06	7.82911e-05
ACCS	ENSG00000110455	472.612	-1.73527	0.362045	-4.79298	1.6432e-06	8.17478e-05
IFI30	ENSG00000216490	392.128	-1.77188	0.369999	-4.78887	1.67725e-06	8.31393e-05
PRG4	ENSG00000116690	103.118	2.16257	0.452469	4.77948	1.75746e-06	8.62672e-05
OGT	ENSG00000147162	1946.53	-1.11716	0.233751	-4.77928	1.75927e-06	8.62672e-05
CACNA1H	ENSG00000196557	103.276	-1.9951	0.417433	-4.77945	1.75775e-06	8.62672e-05
ST8SIA1	ENSG00000111728	237.273	1.49722	0.313341	4.77827	1.76814e-06	8.63925e-05
HN1L	ENSG00000206053	3455.95	1.06476	0.223043	4.77377	1.80813e-06	8.80322e-05
FADS3	ENSG00000221968	4135.55	-1.0809	0.226602	-4.77005	1.84178e-06	8.93526e-05
GFRA1	ENSG00000151892	83.2259	-2.16788	0.456189	-4.75216	2.01257e-06	9.72934e-05
RRM2B	ENSG00000048392	1465.68	1.1573	0.243862	4.74574	2.07749e-06	9.97268e-05
GDF5	ENSG00000125965	5681.75	-1.22604	0.258345	-4.74576	2.07721e-06	9.97268e-05
GLIS1	ENSG00000174332	454.597	-1.23595	0.260878	-4.73766	2.16196e-06	0.000103419
C1GALT1	ENSG00000106392	3873.45	1.28416	0.27132	4.73301	2.21214e-06	0.000104721
GBGT1	ENSG00000148288	291.896	-1.51589	0.320255	-4.73338	2.20813e-06	0.000104721
THSD4	ENSG00000187720	1942.12	-1.37687	0.290897	-4.7332	2.2101e-06	0.000104721
DRAXIN	ENSG00000162490	98.4149	1.96436	0.415534	4.72733	2.27496e-06	0.000107323
SSX2IP	ENSG00000117155	503.426	1.29779	0.274981	4.71958	2.3633e-06	0.000111107
HR	ENSG00000168453	487.512	-1.59527	0.338457	-4.71335	2.43681e-06	0.000114171
SUSD3	ENSG00000157303	175.485	-1.76058	0.374063	-4.70664	2.51838e-06	0.00011759
LGALS3BP	ENSG00000108679	40013.8	-1.06292	0.226012	-4.70295	2.56426e-06	0.000119325
FLNC	ENSG00000128591	39348.3	-1.13372	0.241392	-4.69661	2.64509e-06	0.000122669
PILRB	ENSG00000121716	681.067	-1.60913	0.343717	-4.68155	2.84714e-06	0.000131215
SVIL	ENSG00000197321	4193.95	1.08985	0.232801	4.68145	2.84853e-06	0.000131215
TRIB3	ENSG00000101255	5261.82	-1.10902	0.237327	-4.67295	2.96897e-06	0.00013629
PLXNA3	ENSG00000130827	4888.02	-1.21357	0.259738	-4.67229	2.97864e-06	0.00013629
MZT1	ENSG00000204899	1492.65	1.08808	0.233001	4.66986	3.01399e-06	0.000137448
MTCL1	ENSG00000168502	3453	-1.07602	0.230738	-4.66337	3.11075e-06	0.000141389
ASIC1	ENSG00000110881	884.469	-1.43064	0.306832	-4.66261	3.12226e-06	0.000141443
DIRAS3	ENSG00000162595	339.432	1.78341	0.382594	4.66138	3.141e-06	0.000141822
TMEM200A	ENSG00000164484	2690.37	1.24685	0.267651	4.6585	3.18518e-06	0.000143344
PAMR1	ENSG00000149090	783.991	-1.45874	0.314593	-4.6369	3.5367e-06	0.000158641
BCAP29	ENSG00000075790	1506.64	1.20121	0.259338	4.63185	3.62418e-06	0.000161889
LRRC32	ENSG00000137507	2380.96	-1.18363	0.25557	-4.63136	3.63277e-06	0.000161889
WLS	ENSG00000116729	8642.91	1.10637	0.239159	4.62611	3.72595e-06	0.000165503
LACC1	ENSG00000179630	1381.53	1.54374	0.333942	4.62277	3.78651e-06	0.000167624
SAMD9	ENSG00000205413	369.829	1.51701	0.328206	4.62213	3.79822e-06	0.000167624
NPIPB3	ENSG00000169246	626.264	-1.6774	0.363294	-4.61721	3.88939e-06	0.000171096
CCDC68	ENSG00000166510	91.1539	2.1066	0.456399	4.6157	3.91781e-06	0.000171794
NPIPA1	ENSG00000183426	2840.88	-1.40486	0.304856	-4.60828	4.06011e-06	0.000177465
CCL2	ENSG00000108691	647.449	1.58282	0.343972	4.6016	4.19248e-06	0.000182667
RBP1	ENSG00000114115	727.441	-1.58707	0.345128	-4.59851	4.2552e-06	0.000184811
CSAD	ENSG00000139631	574.81	-1.55173	0.337902	-4.59226	4.38478e-06	0.000189836
CENPQ	ENSG00000031691	130.724	1.76778	0.385025	4.59135	4.40387e-06	0.000190061
PRKCSH	ENSG00000130175	45883.1	-0.981052	0.213735	-4.59004	4.43162e-06	0.000190657
LOX	ENSG00000113083	22078.5	-0.990013	0.216121	-4.58084	4.6312e-06	0.000197998
CAMK2N1	ENSG00000162545	1396.51	1.34559	0.293706	4.5814	4.61867e-06	0.000197998
EREG	ENSG00000124882	35.2134	2.17796	0.47556	4.57978	4.65464e-06	0.00019838
APLP1	ENSG00000105290	1430.26	-1.04922	0.229379	-4.57419	4.78057e-06	0.000202497
MCTP2	ENSG00000140563	120.45	1.61337	0.352712	4.57418	4.78082e-06	0.000202497
MUC1	ENSG00000185499	191.501	-1.59645	0.34947	-4.56819	4.91955e-06	0.00020773
CLSTN1	ENSG00000171603	12162	-1.02639	0.224722	-4.56738	4.93852e-06	0.000207889
MLLT11	ENSG00000213190	1931.08	1.03651	0.227033	4.56546	4.98412e-06	0.000209165
EME2	ENSG00000197774	1215.56	-1.22004	0.267324	-4.56391	5.02087e-06	0.000210063
CEP170	ENSG00000143702	2700.62	1.00851	0.221288	4.55744	5.17806e-06	0.000215979
CD44	ENSG00000026508	12819	1.049	0.230367	4.55359	5.27374e-06	0.000219301
SERTAD4	ENSG00000082497	1857.34	1.08801	0.239192	4.54869	5.3981e-06	0.000223792
FAM110B	ENSG00000169122	420.944	-1.35825	0.299199	-4.53962	5.63563e-06	0.000232934
GOLGA6L9	ENSG00000197978	298.959	-1.27535	0.28147	-4.53102	5.86997e-06	0.000241889
KRR1	ENSG00000111615	525.05	1.31696	0.290936	4.52662	5.99336e-06	0.000246232
PCDHGA2	ENSG00000081853	195.991	-1.67407	0.370016	-4.52433	6.05884e-06	0.000248177
AGAP6	ENSG00000204149	303.845	-1.39148	0.30762	-4.52339	6.08577e-06	0.000248536
ADAMTS2	ENSG00000087116	23023.2	-1.30218	0.288141	-4.51925	6.20586e-06	0.000252686
LGR4	ENSG00000205213	1972.73	-1.15568	0.256669	-4.50262	6.71197e-06	0.000272482
SLX1B	ENSG00000181625	223.833	-1.82886	0.406502	-4.49901	6.82702e-06	0.000276333
RP11-195F19.5	ENSG00000187186	962.273	1.10825	0.246747	4.49146	7.07354e-06	0.000285466
HMGA1	ENSG00000137309	57241.9	1.30061	0.289676	4.48987	7.12662e-06	0.000286314
CELSR2	ENSG00000143126	377.194	-1.70361	0.379511	-4.48896	7.15733e-06	0.000286314
CYB561A3	ENSG00000162144	3280.41	-1.28551	0.286368	-4.489	7.15567e-06	0.000286314
ICAM1	ENSG00000090339	389.176	-1.19998	0.267802	-4.48083	7.43549e-06	0.000296574
FNDC4	ENSG00000115226	3205.14	1.02523	0.229109	4.47484	7.64673e-06	0.000304113
HSP90AA1	ENSG00000080824	12122	1.1657	0.261374	4.4599	8.19975e-06	0.000325162
CSGALNACT1	ENSG00000147408	153.17	1.79666	0.403224	4.45574	8.36047e-06	0.000330577
NPAS4	ENSG00000174576	46.0759	-2.06648	0.464052	-4.45312	8.46331e-06	0.000333679
NOMO1	ENSG00000103512	4820.7	-1.27903	0.288128	-4.4391	9.0335e-06	0.000354119
FZD7	ENSG00000155760	4857.5	-1.23724	0.278679	-4.43967	9.00956e-06	0.000354119
ADAMTSL1	ENSG00000178031	10825.5	-1.39763	0.314907	-4.43822	9.07068e-06	0.00035456
HSPA2	ENSG00000126803	320.487	-1.50074	0.338505	-4.43342	9.27488e-06	0.000361509
PREX1	ENSG00000124126	1984.48	1.30354	0.294152	4.43152	9.3572e-06	0.000362651
PITX2	ENSG00000164093	2557.57	-1.07305	0.242139	-4.43155	9.35562e-06	0.000362651
FRAS1	ENSG00000138759	19.1537	-2.15247	0.485992	-4.42902	9.46604e-06	0.000365833
TRPV1	ENSG00000196689	102.608	-1.87461	0.424428	-4.4168	1.00171e-05	0.000386039
SELPLG	ENSG00000110876	568.688	-1.31978	0.29913	-4.41205	1.02395e-05	0.0003935
PLA2R1	ENSG00000153246	558.842	1.25246	0.284061	4.40912	1.0379e-05	0.000397744
SLK	ENSG00000065613	759.614	1.21904	0.276884	4.40271	1.06907e-05	0.000408544
ECHDC2	ENSG00000121310	1557.1	-1.02926	0.23388	-4.40079	1.07855e-05	0.000411021
WDR27	ENSG00000184465	644.169	-1.3169	0.299312	-4.39976	1.08372e-05	0.000411845
RUSC2	ENSG00000198853	10341.4	-0.963071	0.219129	-4.395	1.10775e-05	0.000419811
PDZRN3	ENSG00000121440	2513.13	-1.08505	0.246977	-4.39333	1.11626e-05	0.000420703
ADAMTS10	ENSG00000142303	3820.83	-1.2004	0.27323	-4.39337	1.11607e-05	0.000420703
PLXNB1	ENSG00000164050	2737.96	-1.28674	0.292994	-4.39169	1.12472e-05	0.000422727
ADM2	ENSG00000128165	4124.58	-1.32579	0.30269	-4.38003	1.18662e-05	0.000444772
GRN	ENSG00000030582	25056.6	-1.19667	0.273298	-4.37862	1.19436e-05	0.000446449
RP11-1021N1.1	ENSG00000261130	866.126	1.57788	0.360489	4.37704	1.20299e-05	0.000448451
HMGA2	ENSG00000149948	1140.04	1.20868	0.27709	4.36203	1.28862e-05	0.000479065
SGK223	ENSG00000275342	2221.8	-1.1914	0.273481	-4.35645	1.32188e-05	0.000490099
CRIM1	ENSG00000150938	3718.62	-1.1326	0.26015	-4.35365	1.3389e-05	0.000495068
HSPH1	ENSG00000120694	2400.21	1.12097	0.257748	4.34909	1.36701e-05	0.00050344
EGF	ENSG00000138798	69.1391	-1.74537	0.401347	-4.34879	1.3689e-05	0.00050344
ANKRD29	ENSG00000154065	318.964	1.3264	0.305215	4.34578	1.38781e-05	0.000509024
ADAMTS13	ENSG00000160323	549.824	-1.26735	0.291869	-4.3422	1.41064e-05	0.000516014
SELENBP1	ENSG00000143416	831.907	-1.11157	0.256229	-4.3382	1.43656e-05	0.000524095
FILIP1L	ENSG00000168386	1012.72	-1.28011	0.295219	-4.33613	1.45016e-05	0.00052765
CLDN15	ENSG00000106404	230.002	-1.34359	0.310181	-4.33163	1.4801e-05	0.000535161
PTGES3	ENSG00000110958	9680.7	0.979156	0.226059	4.33142	1.4815e-05	0.000535161
ABC7-42404400C24.1	ENSG00000277758	88.7716	-1.85015	0.427162	-4.33127	1.48254e-05	0.000535161
GDPD5	ENSG00000158555	1193.68	-1.04369	0.241209	-4.32691	1.51213e-05	0.000544407
KIAA0922	ENSG00000121210	231.127	-1.38729	0.320688	-4.32599	1.51846e-05	0.000545251
SREBF1	ENSG00000072310	3264.97	-1.01904	0.235637	-4.3246	1.52808e-05	0.000547269
WDHD1	ENSG00000198554	199.692	1.56748	0.362688	4.32185	1.54729e-05	0.000552701
NEGR1	ENSG00000172260	1044.98	1.14424	0.264947	4.31876	1.56906e-05	0.000559019
MST1	ENSG00000173531	411.437	-1.50932	0.349688	-4.31619	1.58745e-05	0.000564101
SPEG	ENSG00000072195	13366.7	-1.06612	0.247821	-4.30195	1.69301e-05	0.000600052
LAMA4	ENSG00000112769	6310.03	-1.02808	0.239197	-4.29804	1.72313e-05	0.000609151
WISP1	ENSG00000104415	3738.46	-1.26668	0.295144	-4.29176	1.77265e-05	0.00062504
ECT2	ENSG00000114346	527.597	1.40519	0.32761	4.28921	1.79308e-05	0.000630362
WNT9A	ENSG00000143816	417.76	1.40098	0.326708	4.28816	1.80156e-05	0.000630362
ALDH4A1	ENSG00000159423	2798.23	-1.17253	0.273418	-4.28841	1.79957e-05	0.000630362
LRRCC1	ENSG00000133739	156.18	1.55013	0.361701	4.28566	1.82199e-05	0.000635665
VEPH1	ENSG00000197415	535.163	1.37467	0.320797	4.28517	1.82601e-05	0.000635665
STX1A	ENSG00000106089	2234.08	1.06789	0.249872	4.27375	1.92213e-05	0.000667429
TSPOAP1	ENSG00000005379	425.009	-1.27861	0.299486	-4.26934	1.96052e-05	0.000679035
TENM3	ENSG00000218336	2225.53	-1.27883	0.300232	-4.25946	2.0492e-05	0.000707956
CHI3L1	ENSG00000133048	31544.6	1.54007	0.361618	4.25882	2.05508e-05	0.000708199
HSD17B6	ENSG00000025423	77.2669	-1.62613	0.38196	-4.25733	2.0688e-05	0.000709355
RGS3	ENSG00000138835	16932.2	1.02856	0.241585	4.25756	2.06669e-05	0.000709355
MZF1	ENSG00000099326	1019.67	-1.04205	0.245069	-4.25209	2.11787e-05	0.000724366
AP1G2	ENSG00000213983	354.964	-1.32663	0.312467	-4.24566	2.17946e-05	0.000743572
PLA2G4A	ENSG00000116711	196.618	1.68983	0.398542	4.24003	2.2349e-05	0.00076059
ACTR6	ENSG00000075089	335.968	1.38152	0.32593	4.2387	2.24814e-05	0.000763195
CXCL6	ENSG00000124875	54.6289	1.95465	0.461334	4.23696	2.26566e-05	0.000767241
SVEP1	ENSG00000165124	474.288	-1.30222	0.307419	-4.23598	2.27552e-05	0.000768677
PTPN22	ENSG00000134242	36.8352	2.0158	0.476117	4.23384	2.29738e-05	0.00077415
UBA7	ENSG00000182179	1597.4	-1.1785	0.278808	-4.22692	2.36915e-05	0.000796371
MAMDC4	ENSG00000177943	602.883	-1.27156	0.301501	-4.21743	2.47106e-05	0.000828593
PLXDC1	ENSG00000161381	338.676	1.34425	0.318848	4.21596	2.48722e-05	0.000831971
NOMO3	ENSG00000103226	589.417	-1.50339	0.356936	-4.21192	2.53206e-05	0.000844905
KIF26B	ENSG00000162849	5283.59	-1.0714	0.254572	-4.20863	2.56928e-05	0.000855237
PHKA2	ENSG00000044446	675.566	-1.02935	0.245384	-4.19485	2.73052e-05	0.000906704
TM9SF4	ENSG00000101337	1565.32	-1.06599	0.2545	-4.18856	2.80731e-05	0.000929946
TNS1	ENSG00000079308	19169.3	-0.937227	0.223931	-4.18535	2.84731e-05	0.000940919
STK17B	ENSG00000081320	2871.57	1.03106	0.246513	4.18258	2.88224e-05	0.000950168
COL13A1	ENSG00000197467	2603.88	1.34031	0.320571	4.18101	2.90217e-05	0.000952699
SMIM3	ENSG00000256235	9712.3	0.876641	0.209679	4.18088	2.90385e-05	0.000952699
NABP1	ENSG00000173559	983.551	-1.09828	0.263046	-4.17526	2.97649e-05	0.000974196
SLC14A1	ENSG00000141469	954.607	1.19336	0.285867	4.17452	2.98613e-05	0.000975018
DLC1	ENSG00000164741	3613.69	-0.924254	0.221646	-4.16995	3.04668e-05	0.000992421
GLI4	ENSG00000250571	890.169	-1.12828	0.270782	-4.16674	3.08989e-05	0.00100411
VPS26A	ENSG00000122958	2558.44	1.00669	0.241664	4.16564	3.10475e-05	0.00100416
MANEA	ENSG00000172469	286.24	1.46366	0.351328	4.16607	3.099e-05	0.00100416
VRK1	ENSG00000100749	170.891	1.4867	0.356957	4.16493	3.11443e-05	0.00100492
GNB3	ENSG00000111664	218.677	-1.52251	0.365857	-4.1615	3.16161e-05	0.00101297
OSGIN1	ENSG00000140961	2006.22	1.05226	0.252818	4.16214	3.15272e-05	0.00101297
ADAM33	ENSG00000149451	637.963	-1.60256	0.385074	-4.16169	3.15901e-05	0.00101297
SSTR2	ENSG00000180616	31.0625	2.01612	0.484533	4.16096	3.16906e-05	0.00101299
RFC2	ENSG00000049541	1369.41	1.07785	0.259274	4.1572	3.22167e-05	0.00102741
GSDMB	ENSG00000073605	122.597	-1.53374	0.369221	-4.154	3.26712e-05	0.00103948
GPRC5A	ENSG00000013588	44.4158	-1.91506	0.461217	-4.15219	3.29308e-05	0.00104531
PI16	ENSG00000164530	18.4042	-2.01506	0.485723	-4.14858	3.34543e-05	0.00105932
FLNA	ENSG00000196924	488587	-1.0636	0.256408	-4.14808	3.35271e-05	0.00105932
RP11-574K11.31	ENSG00000272916	79.7233	-1.77555	0.428102	-4.1475	3.36118e-05	0.00105955
MEGF8	ENSG00000105429	10723.5	-1.01038	0.243683	-4.14629	3.37902e-05	0.00106272
ZSWIM4	ENSG00000132003	2341.44	-1.14075	0.275588	-4.13933	3.48314e-05	0.00109177
TMBIM1	ENSG00000135926	7183	0.900972	0.217676	4.13906	3.48734e-05	0.00109177
GBA	ENSG00000177628	1487.38	-1.13919	0.275553	-4.1342	3.56198e-05	0.00111259
NLGN2	ENSG00000169992	5888.27	-0.980132	0.237129	-4.13334	3.57537e-05	0.00111423
CKAP2	ENSG00000136108	1183.26	1.18245	0.28614	4.13242	3.58962e-05	0.00111613
TMTC3	ENSG00000139324	823.06	1.07347	0.260089	4.12733	3.67002e-05	0.00113854
OPLAH	ENSG00000178814	2097.46	-1.17964	0.286186	-4.12192	3.75727e-05	0.00116297
GSTO1	ENSG00000148834	10790.2	1.10591	0.268746	4.11507	3.87058e-05	0.00119534
FBN2	ENSG00000138829	882.013	-1.46302	0.356025	-4.10932	3.96834e-05	0.00122277
AGAP4	ENSG00000188234	166.122	-1.44199	0.351062	-4.10749	3.99977e-05	0.00122968
RAB32	ENSG00000118508	1735.11	-1.0213	0.24908	-4.10027	4.12667e-05	0.00126497
TAGLN	ENSG00000149591	294597	-0.974025	0.237572	-4.09991	4.13303e-05	0.00126497
TIPARP	ENSG00000163659	876.289	1.15363	0.281615	4.09648	4.19478e-05	0.001281
PDE5A	ENSG00000138735	582.914	-1.41524	0.345545	-4.09569	4.20921e-05	0.00128254
ABCC1	ENSG00000103222	2281.24	-1.14045	0.278954	-4.08833	4.3449e-05	0.00132095
CHI3L2	ENSG00000064886	53.0458	1.95353	0.477922	4.08755	4.35955e-05	0.00132246
BDP1	ENSG00000145734	421.542	1.07912	0.264052	4.08679	4.37387e-05	0.00132387
RANBP3L	ENSG00000164188	54.4665	1.96559	0.482098	4.07715	4.55916e-05	0.00137691
S100A2	ENSG00000196754	226.577	1.24302	0.305237	4.07232	4.65469e-05	0.00140266
NR4A2	ENSG00000153234	132.94	1.69958	0.417536	4.07051	4.69104e-05	0.00141051
HAT1	ENSG00000128708	478.082	1.37283	0.337528	4.06731	4.75584e-05	0.00142686
COL14A1	ENSG00000187955	7034.76	-0.927014	0.228169	-4.06284	4.84785e-05	0.00145128
KLHL29	ENSG00000119771	655.641	-1.05598	0.260091	-4.06003	4.90657e-05	0.00146565
HAUS6	ENSG00000147874	367.628	1.12506	0.277365	4.05623	4.98704e-05	0.00148644
KIF20B	ENSG00000138182	252.263	1.62129	0.400215	4.05105	5.09878e-05	0.00151564
USP1	ENSG00000162607	911.305	0.957657	0.23642	4.05067	5.10715e-05	0.00151564
TWF1	ENSG00000151239	3842.78	0.979487	0.242048	4.04666	5.19534e-05	0.00153847
PHGDH	ENSG00000092621	11937.2	-1.14246	0.282362	-4.04608	5.20828e-05	0.00153897
GPT2	ENSG00000166123	2722.11	-1.08126	0.267818	-4.03729	5.40711e-05	0.00159428
FZD2	ENSG00000180340	1760.87	-1.28321	0.318058	-4.03451	5.47172e-05	0.00160986
STK36	ENSG00000163482	301.293	-1.32831	0.32939	-4.03264	5.51545e-05	0.00161866
CORO6	ENSG00000167549	649.781	-1.44872	0.359287	-4.03222	5.5253e-05	0.00161866
EEF2	ENSG00000167658	377258	-0.928417	0.230463	-4.02848	5.61388e-05	0.0016411
NPTX1	ENSG00000171246	136.415	1.86006	0.462273	4.02373	5.72838e-05	0.001671
GALNT2	ENSG00000143641	20980.6	-0.870396	0.216418	-4.02182	5.77497e-05	0.00168101
ABCC5	ENSG00000114770	690.949	-1.06574	0.265201	-4.01861	5.85415e-05	0.00170044
SYT7	ENSG00000011347	3627.39	1.33756	0.332968	4.01709	5.89224e-05	0.00170787
C10orf142	ENSG00000277288	65.5743	-1.65213	0.411686	-4.01307	5.99339e-05	0.00173352
KIAA1683	ENSG00000130518	184.938	-1.58893	0.396284	-4.00958	6.08274e-05	0.00175565
F2RL3	ENSG00000127533	21.2976	1.9348	0.483171	4.00438	6.21808e-05	0.00179094
GPR17	ENSG00000144230	29.1093	-1.91953	0.479819	-4.00054	6.31984e-05	0.00181642
GPAT3	ENSG00000138678	102.804	1.53223	0.383827	3.99199	6.55214e-05	0.00187924
CELSR3	ENSG00000008300	165.386	-1.34694	0.337506	-3.99085	6.58361e-05	0.00188432
DAPK1	ENSG00000196730	298.463	-1.68886	0.423236	-3.99035	6.59756e-05	0.00188437
HTR7	ENSG00000148680	199.962	1.31435	0.329754	3.98585	6.72396e-05	0.00191647
RPS6KA2	ENSG00000071242	4313.64	-1.11792	0.280807	-3.98108	6.86015e-05	0.00194075
ERGIC2	ENSG00000087502	683.454	1.22955	0.308757	3.98225	6.82647e-05	0.00194075
LAMB1	ENSG00000091136	13416	-0.898929	0.225811	-3.98089	6.86589e-05	0.00194075
NCEH1	ENSG00000144959	230.119	1.23896	0.311151	3.98186	6.8377e-05	0.00194075
ZDHHC7	ENSG00000153786	3044.18	-0.838128	0.210645	-3.97886	6.92468e-05	0.00195333
ANO1	ENSG00000131620	725.534	1.92204	0.483335	3.97661	6.99035e-05	0.00196376
DDIT3	ENSG00000175197	615.071	-1.2121	0.304798	-3.97673	6.98681e-05	0.00196376
ESF1	ENSG00000089048	269.752	1.28839	0.324117	3.97508	7.03543e-05	0.00196834
MAP3K7CL	ENSG00000156265	698.457	-1.13204	0.284774	-3.97523	7.03111e-05	0.00196834
CREBBP	ENSG00000005339	3216.4	-1.10191	0.277265	-3.97422	7.06101e-05	0.00196987
GFPT2	ENSG00000131459	5938.84	0.982464	0.247247	3.97362	7.07892e-05	0.00196987
FAM156A	ENSG00000268350	1521.74	-0.970442	0.244232	-3.97344	7.08411e-05	0.00196987
MCAM	ENSG00000076706	3534.66	-1.22264	0.307767	-3.97263	7.10843e-05	0.00197262
SEPT7	ENSG00000122545	3121.7	1.14193	0.287516	3.9717	7.13601e-05	0.00197627
DCLK1	ENSG00000133083	240.101	-1.37017	0.345165	-3.96961	7.19904e-05	0.0019897
NKD2	ENSG00000145506	473.249	1.90359	0.479634	3.96884	7.2223e-05	0.0019921
MMP13	ENSG00000137745	4508.54	1.92889	0.486481	3.96498	7.3403e-05	0.00202058
ARL6	ENSG00000113966	133.706	1.4694	0.370776	3.96303	7.40044e-05	0.00203304
AMT	ENSG00000145020	96.4583	-1.69594	0.428183	-3.96078	7.47054e-05	0.00204819
ATP10A	ENSG00000206190	3495.81	-1.22819	0.310328	-3.95773	7.56668e-05	0.00207039
FAT4	ENSG00000196159	203.571	-1.33502	0.337648	-3.95389	7.68908e-05	0.00209969
RIN2	ENSG00000132669	1576.63	0.993453	0.251542	3.94945	7.83295e-05	0.00212644
FAM129B	ENSG00000136830	111786	0.93727	0.237263	3.95034	7.804e-05	0.00212644
ANKRD33B	ENSG00000164236	166.333	-1.64073	0.415434	-3.94943	7.83368e-05	0.00212644
VRK2	ENSG00000028116	665.293	1.06766	0.270651	3.94478	7.98731e-05	0.00215273
TTK	ENSG00000112742	163.719	1.60734	0.407438	3.945	7.97988e-05	0.00215273
STXBP3	ENSG00000116266	964.782	0.97243	0.246484	3.9452	7.97334e-05	0.00215273
CTIF	ENSG00000134030	7119.9	-0.842932	0.213713	-3.94422	8.00594e-05	0.00215273
CISD2	ENSG00000145354	2210.68	0.908156	0.230263	3.944	8.01332e-05	0.00215273
RASA1	ENSG00000145715	3093.18	0.967931	0.24544	3.94365	8.02495e-05	0.00215273
PPP1R12B	ENSG00000077157	356.056	-1.26333	0.320428	-3.94264	8.05895e-05	0.00215762
ZNF117	ENSG00000152926	149.879	-1.32414	0.33591	-3.94196	8.08186e-05	0.00215953
COL6A3	ENSG00000163359	369580	-1.00742	0.255645	-3.94071	8.12413e-05	0.00216659
ST8SIA5	ENSG00000101638	45.9495	1.87312	0.475552	3.93884	8.18771e-05	0.0021793
PLK2	ENSG00000145632	3318	-0.894491	0.227198	-3.93705	8.24887e-05	0.00218707
KIF5B	ENSG00000170759	4559.15	0.93224	0.236763	3.93745	8.23532e-05	0.00218707
NAGPA	ENSG00000103174	1106.09	-0.983834	0.249969	-3.93582	8.29125e-05	0.00219405
TPM1	ENSG00000140416	74519.6	-0.888493	0.225777	-3.93527	8.31043e-05	0.00219488
LTBP2	ENSG00000119681	129241	-1.00299	0.254912	-3.93467	8.33104e-05	0.00219609
GLI2	ENSG00000074047	1526.59	-1.06758	0.271473	-3.93255	8.40512e-05	0.00220711
MATR3	ENSG00000280987	265.208	1.56662	0.398328	3.93298	8.38996e-05	0.00220711
ARL6IP5	ENSG00000144746	1590.94	1.19465	0.303958	3.93033	8.48301e-05	0.0022233
NT5E	ENSG00000135318	7231.93	1.1298	0.287533	3.92927	8.52026e-05	0.00222879
INSR	ENSG00000171105	262.991	-1.25913	0.320611	-3.92728	8.59107e-05	0.00224302
RNF128	ENSG00000133135	225.254	1.47873	0.376619	3.92632	8.62539e-05	0.00224342
SHROOM3	ENSG00000138771	571.802	-1.19178	0.303522	-3.92649	8.61944e-05	0.00224342
EMP2	ENSG00000213853	2411.35	0.989839	0.252411	3.92154	8.79864e-05	0.00228414
TNFAIP6	ENSG00000123610	252.632	1.48346	0.378419	3.92015	8.84924e-05	0.00229292
MALL	ENSG00000144063	618.139	1.90697	0.486541	3.91944	8.87563e-05	0.00229542
PHACTR2	ENSG00000112419	798.97	1.05872	0.270163	3.91882	8.89843e-05	0.00229697
ARID5B	ENSG00000150347	1407.54	-0.860686	0.219684	-3.91783	8.93491e-05	0.00229772
ISG20	ENSG00000172183	237.068	1.26952	0.32402	3.91803	8.92763e-05	0.00229772
RB1CC1	ENSG00000023287	889.398	0.981576	0.25076	3.9144	9.06308e-05	0.0023263
LURAP1L	ENSG00000153714	500.308	-1.13868	0.290973	-3.91334	9.10266e-05	0.00233209
NRP2	ENSG00000118257	6830.3	-0.868815	0.222058	-3.91255	9.13261e-05	0.00233412
CEP55	ENSG00000138180	328.675	1.45443	0.371764	3.91223	9.1447e-05	0.00233412
SERPINF1	ENSG00000132386	34356.6	0.85528	0.218676	3.91117	9.1852e-05	0.00234009
SYNDIG1	ENSG00000101463	866.563	0.987474	0.252567	3.90975	9.23908e-05	0.00234944
ADTRP	ENSG00000111863	34.1194	1.88109	0.481338	3.90804	9.30474e-05	0.00236175
APP	ENSG00000142192	14879.8	-0.84453	0.216329	-3.90392	9.46467e-05	0.00239789
KLHL4	ENSG00000102271	113.435	1.4948	0.382973	3.90316	9.49467e-05	0.00240105
C1RL	ENSG00000139178	2085.37	-1.11142	0.284813	-3.90228	9.52913e-05	0.00240531
DPY19L4	ENSG00000156162	1157.39	0.971668	0.249049	3.90151	9.5593e-05	0.00240848
ANLN	ENSG00000011426	904.47	1.27905	0.328002	3.89952	9.63835e-05	0.00242394
LAT	ENSG00000213658	97.9769	-1.54872	0.397362	-3.89751	9.71871e-05	0.00243966
MMP14	ENSG00000157227	188795	0.852362	0.219019	3.89172	9.95347e-05	0.00249402
BAHCC1	ENSG00000266074	3390.29	-0.998048	0.256548	-3.8903	0.00010012	0.00250409
CTC-435M10.3	ENSG00000255730	433.638	1.36047	0.349966	3.88744	0.000101308	0.00252918
APBB3	ENSG00000113108	894.065	-0.991882	0.255333	-3.88466	0.000102471	0.00255357
CXCR5	ENSG00000160683	721.267	-1.83531	0.474443	-3.86835	0.000109573	0.00272559
APOE	ENSG00000130203	548.269	1.87139	0.48426	3.86444	0.000111345	0.00276463
CLSPN	ENSG00000092853	161.205	1.32828	0.343807	3.86344	0.0001118	0.00277091
UCHL5	ENSG00000116750	1268.43	0.939294	0.243541	3.85682	0.000114872	0.00284189
COL26A1	ENSG00000160963	59.957	1.80836	0.469018	3.85563	0.000115432	0.00285059
CALML6	ENSG00000169885	51.095	-1.64568	0.427106	-3.85309	0.000116636	0.00287513
PBK	ENSG00000168078	367.031	1.28202	0.332871	3.8514	0.000117445	0.00288986
DNAJA1	ENSG00000086061	7140.89	0.810905	0.210613	3.85021	0.000118015	0.00289083
NREP	ENSG00000134986	5723.47	-1.02927	0.267341	-3.85003	0.000118104	0.00289083
TEF	ENSG00000167074	1756.64	0.854274	0.221889	3.85	0.000118118	0.00289083
GEM	ENSG00000164949	731.221	0.940429	0.244307	3.84938	0.000118417	0.00289298
LPIN3	ENSG00000132793	636.228	-0.922006	0.239678	-3.84686	0.000119642	0.00291768
HGF	ENSG00000019991	310.335	1.43885	0.374495	3.84211	0.000121982	0.00296006
PLGRKT	ENSG00000107020	996.154	0.988853	0.257379	3.84201	0.000122029	0.00296006
BLOC1S2	ENSG00000196072	3563.12	0.9009	0.234453	3.84256	0.000121756	0.00296006
VASN	ENSG00000168140	17071.1	-0.978898	0.254818	-3.84156	0.000122254	0.00296027
TRANK1	ENSG00000168016	386.316	-1.11056	0.289196	-3.84015	0.00012296	0.00297212
NTSR1	ENSG00000101188	455.191	1.86519	0.486096	3.83709	0.000124501	0.00300406
ITGA11	ENSG00000137809	36681.5	-0.919745	0.239764	-3.83605	0.00012503	0.0030115
FHL1	ENSG00000022267	1913.62	-0.86359	0.225232	-3.83423	0.000125961	0.00302859
LAMP1	ENSG00000185896	13867.8	-0.848904	0.221869	-3.82615	0.000130164	0.00312416
SPPL2B	ENSG00000005206	3751.5	-0.836043	0.21879	-3.82122	0.000132794	0.00318047
RBM24	ENSG00000112183	72.1384	-1.52988	0.400399	-3.82088	0.000132975	0.00318047
UBE2C	ENSG00000175063	2573.08	1.1917	0.311972	3.81989	0.000133509	0.00318767
GNG11	ENSG00000127920	2090.21	1.0943	0.286663	3.81738	0.000134875	0.00321468
MASTL	ENSG00000120539	353.94	1.00668	0.263901	3.81463	0.000136388	0.00324351
CKS2	ENSG00000123975	185.15	1.43876	0.377199	3.81432	0.000136559	0.00324351
CCDC57	ENSG00000176155	2711.96	-0.983157	0.257983	-3.81094	0.000138442	0.00328253
PLEKHG2	ENSG00000090924	3147.16	-0.958569	0.251707	-3.80827	0.00013994	0.00331231
RNF112	ENSG00000128482	94.3698	-1.55656	0.408835	-3.80731	0.000140487	0.00331379
ALPK2	ENSG00000198796	1036.57	-1.11644	0.293218	-3.80753	0.00014036	0.00331379
CEP250	ENSG00000126001	3518.05	-1.01	0.265309	-3.80688	0.000140732	0.00331387
NUTM2D	ENSG00000214562	285.46	-1.09945	0.289047	-3.80372	0.000142538	0.00335063
PKD1	ENSG00000008710	21565.2	-1.02361	0.269337	-3.80047	0.000144424	0.00338896
ACTN1	ENSG00000072110	61995.7	-1.03346	0.271959	-3.80005	0.000144664	0.00338896
ZFHX2	ENSG00000136367	312.317	-1.12246	0.295437	-3.79933	0.000145087	0.00339304
SHCBP1	ENSG00000171241	695.709	1.08149	0.285064	3.79384	0.000148336	0.00346312
NEO1	ENSG00000067141	884.704	-0.985707	0.260028	-3.79077	0.000150183	0.00350026
GNG2	ENSG00000186469	416.967	1.17886	0.31121	3.78799	0.00015187	0.00353355
DNTTIP2	ENSG00000067334	671.832	1.21944	0.322212	3.78461	0.000153953	0.00357594
ZWILCH	ENSG00000174442	422.55	1.12932	0.298987	3.77715	0.000158635	0.00367844
GCAT	ENSG00000100116	1287.52	-0.884424	0.234328	-3.77429	0.000160462	0.00371453
ENPP2	ENSG00000136960	238.951	-1.36979	0.363048	-3.77302	0.000161283	0.00372721
RNF150	ENSG00000170153	233.598	-1.15652	0.306561	-3.77256	0.000161581	0.00372781
MMP15	ENSG00000102996	350.046	-1.19151	0.316142	-3.7689	0.000163969	0.00377654
CHRDL1	ENSG00000101938	156.094	-1.64034	0.435477	-3.76677	0.000165372	0.00380244
SLC7A1	ENSG00000139514	5250	-0.926059	0.245977	-3.76482	0.000166667	0.00382579
CETN3	ENSG00000153140	390.863	1.29856	0.345009	3.76384	0.000167321	0.00383437
RECQL	ENSG00000004700	1572.05	1.01676	0.270186	3.76319	0.000167758	0.00383795
SLC1A4	ENSG00000115902	2185.7	-1.07048	0.284816	-3.75851	0.00017093	0.00390399
HPF1	ENSG00000056050	1155.32	0.924566	0.246048	3.75766	0.000171512	0.00391075
HS2ST1	ENSG00000153936	995.193	0.854037	0.227326	3.75689	0.000172039	0.00391625
LPAR6	ENSG00000139679	182.204	1.40595	0.374385	3.75536	0.000173089	0.00392709
DDIT4L	ENSG00000145358	618.969	-1.07732	0.286874	-3.75537	0.000173083	0.00392709
DEK	ENSG00000124795	3066.39	0.938421	0.249974	3.75407	0.000173988	0.00394095
TOP2A	ENSG00000131747	1315.01	1.18108	0.314676	3.75332	0.000174505	0.00394611
FBXL7	ENSG00000183580	931.683	-0.913299	0.243446	-3.75154	0.000175752	0.00396777
FAM107B	ENSG00000065809	669.81	1.11975	0.298858	3.74675	0.000179137	0.00403752
PLOD1	ENSG00000083444	28715.4	-0.915486	0.244594	-3.74288	0.000181925	0.00409361
SMC4	ENSG00000113810	1658.47	1.15471	0.308825	3.73903	0.000184731	0.00414993
ACE	ENSG00000159640	567.512	-1.48547	0.397759	-3.7346	0.000188012	0.00421604
GPX3	ENSG00000211445	292.654	1.35163	0.361957	3.73423	0.00018829	0.00421604
FBXO10	ENSG00000147912	868.918	-0.977642	0.262122	-3.72971	0.000191698	0.00428533
GPN3	ENSG00000111231	932.681	0.876862	0.235365	3.72554	0.000194894	0.00434966
NEMP1	ENSG00000166881	251.873	1.06407	0.285682	3.72467	0.000195569	0.00435761
SCNN1D	ENSG00000162572	253.139	-1.16226	0.31232	-3.72138	0.000198139	0.00440055
PCDHGB5	ENSG00000276547	885.877	-1.12061	0.301119	-3.7215	0.000198043	0.00440055
MTMR6	ENSG00000139505	774.763	0.899108	0.241675	3.72032	0.000198973	0.00441191
NPAS2	ENSG00000170485	616.506	-1.24161	0.333938	-3.7181	0.000200731	0.00444368
CARD9	ENSG00000187796	303.619	-1.26199	0.339474	-3.71748	0.000201223	0.00444739
RRM2	ENSG00000171848	1478.95	1.14336	0.307606	3.71694	0.000201648	0.0044496
CCND1	ENSG00000110092	36098	1.1312	0.304496	3.71498	0.00020322	0.00447705
PRSS35	ENSG00000146250	103.001	1.35756	0.365557	3.71367	0.000204272	0.00449299
ERMN	ENSG00000136541	99.809	1.63266	0.439692	3.71319	0.000204666	0.00449445
SARM1	ENSG00000004139	940.467	-1.1331	0.305357	-3.71074	0.000206657	0.00452363
ADCY9	ENSG00000162104	1594.79	-0.844523	0.227586	-3.71078	0.00020662	0.00452363
RPL3	ENSG00000100316	99260.4	-1.04706	0.282352	-3.70836	0.000208608	0.00455905
PCDHGA9	ENSG00000261934	182.959	-1.21884	0.329216	-3.70226	0.000213691	0.00466269
SPINT2	ENSG00000167642	90.4802	-1.50343	0.406373	-3.69964	0.000215908	0.00470038
NXN	ENSG00000167693	7018.26	-1.03331	0.279349	-3.699	0.000216449	0.00470038
TPM2	ENSG00000198467	467750	-0.792423	0.21422	-3.69911	0.000216353	0.00470038
ASPM	ENSG00000066279	267.092	1.26546	0.342321	3.6967	0.000218421	0.00471328
UACA	ENSG00000137831	1897.11	1.27519	0.344892	3.69736	0.000217851	0.00471328
MYO1E	ENSG00000157483	5407.46	-0.792808	0.214441	-3.69709	0.000218088	0.00471328
SLFNL1	ENSG00000171790	52.2972	-1.55097	0.419512	-3.69708	0.00021809	0.00471328
ROCK1	ENSG00000067900	1614.52	0.945241	0.255823	3.6949	0.000219977	0.00473938
SLC25A35	ENSG00000125434	81.6816	-1.47243	0.399181	-3.68864	0.000225457	0.00484716
HCN3	ENSG00000143630	164.708	-1.34065	0.363481	-3.68838	0.000225688	0.00484716
RGS11	ENSG00000076344	124.17	-1.51256	0.410272	-3.68672	0.00022716	0.0048559
MYH9	ENSG00000100345	334691	-0.910746	0.247007	-3.68712	0.000226806	0.0048559
SPC25	ENSG00000152253	348.433	1.21372	0.329168	3.68724	0.000226697	0.0048559
PCDHGA7	ENSG00000253537	467.398	-1.06579	0.290113	-3.6737	0.000239063	0.00510237
RAPGEFL1	ENSG00000108352	172.364	-1.19719	0.325995	-3.67241	0.000240274	0.00512024
HEXDC	ENSG00000169660	898.421	-0.887057	0.241627	-3.67118	0.000241435	0.00513698
PNMAL1	ENSG00000182013	1126.51	1.2071	0.32893	3.66977	0.000242767	0.00515728
MAPK12	ENSG00000188130	3349.18	-0.956335	0.260915	-3.6653	0.000247044	0.00524002
KCTD12	ENSG00000178695	3419.9	0.813058	0.221871	3.66455	0.00024777	0.00524727
CBS	ENSG00000160200	7271.96	-1.13812	0.31109	-3.6585	0.000253692	0.00536439
SIDT2	ENSG00000149577	2039.5	-0.841098	0.230198	-3.6538	0.000258386	0.00545521
TRAF5	ENSG00000082512	422.65	-1.05089	0.287688	-3.6529	0.000259299	0.0054617
TBC1D2B	ENSG00000167202	3061.11	-0.780814	0.213763	-3.65271	0.000259492	0.0054617
PIK3C2B	ENSG00000133056	126.841	-1.37456	0.376542	-3.65047	0.000261756	0.0055009
ERP29	ENSG00000089248	8383.34	-0.904113	0.247948	-3.64638	0.000265962	0.0055807
CCDC82	ENSG00000149231	395.827	1.23793	0.339935	3.64165	0.000270897	0.00567557
SMC3	ENSG00000108055	1131.86	1.06674	0.293009	3.64064	0.000271957	0.00568906
SUSD4	ENSG00000143502	50.2613	1.62704	0.447155	3.63864	0.000274079	0.0057247
CBFB	ENSG00000067955	1053.42	0.866282	0.238378	3.63406	0.000278992	0.00580397
PLOD3	ENSG00000106397	13984.9	-0.905428	0.24913	-3.63436	0.000278671	0.00580397
TLN2	ENSG00000171914	2053.23	-0.910884	0.250662	-3.63392	0.000279147	0.00580397
MATN2	ENSG00000132561	1247.08	-1.04332	0.287984	-3.62285	0.000291379	0.0060491
SH3PXD2B	ENSG00000174705	11357.7	0.773743	0.21367	3.62121	0.000293226	0.00607822
SPRED3	ENSG00000188766	1234.71	0.866063	0.239196	3.62073	0.000293772	0.00608032
PICALM	ENSG00000073921	6697.07	0.798107	0.220524	3.61914	0.000295587	0.00610865
NR2F1	ENSG00000175745	920.906	0.933763	0.258105	3.61777	0.000297158	0.00613185
NLRX1	ENSG00000160703	2079.89	-0.86726	0.23984	-3.61599	0.000299206	0.00616481
RGS17	ENSG00000091844	80.3984	1.48473	0.410765	3.61455	0.000300864	0.00618966
PDE4D	ENSG00000113448	122.005	1.35303	0.374508	3.61281	0.000302891	0.006222
HIC1	ENSG00000177374	6437.52	-0.818416	0.226583	-3.61199	0.000303855	0.0062231
FER1L6	ENSG00000214814	19.0324	1.75717	0.486478	3.61201	0.000303827	0.0062231
SYNM	ENSG00000182253	1089.72	-1.12843	0.312643	-3.60934	0.000306983	0.00627778
TBK1	ENSG00000183735	704.252	0.997229	0.276439	3.60741	0.00030927	0.00631511
SUSD2	ENSG00000099994	712.669	-1.06914	0.296429	-3.60672	0.000310093	0.00632249
EDNRA	ENSG00000151617	514.236	1.03269	0.286773	3.60108	0.000316894	0.00645153
HMMR	ENSG00000072571	252.975	1.32594	0.368449	3.5987	0.000319808	0.00650117
KIF11	ENSG00000138160	391.257	1.21913	0.338816	3.59821	0.000320416	0.00650388
NOG	ENSG00000183691	51.9339	1.63719	0.455077	3.59761	0.000321158	0.00650927
CDC42EP1	ENSG00000128283	19126.6	-0.824101	0.229096	-3.59719	0.000321675	0.0065101
CXCL8	ENSG00000169429	17.7112	1.72222	0.478851	3.59658	0.000322434	0.00651584
UBA1	ENSG00000130985	13303.8	-0.968775	0.269418	-3.59581	0.000323382	0.00652534
PYGL	ENSG00000100504	2875.26	-0.771491	0.214686	-3.59357	0.000326173	0.00657198
FSTL1	ENSG00000163430	35578.3	-0.822017	0.228829	-3.59227	0.000327809	0.00659524
FAT1	ENSG00000083857	2637.65	-0.830811	0.231316	-3.59167	0.000328565	0.00660072
NFE2L3	ENSG00000050344	250.014	1.31983	0.367763	3.58881	0.000332188	0.00665835
HECA	ENSG00000112406	846.901	0.867564	0.241753	3.58864	0.000332406	0.00665835
ABHD14B	ENSG00000114779	3814.95	-0.826642	0.230405	-3.58778	0.000333505	0.00667059
AKAP11	ENSG00000023516	673.286	0.991961	0.276619	3.58602	0.000335758	0.00670585
SERPINB7	ENSG00000166396	178.149	-1.17812	0.328607	-3.5852	0.000336818	0.00671679
LAMA2	ENSG00000196569	194.423	-1.48437	0.414068	-3.58484	0.000337288	0.00671679
GMFB	ENSG00000197045	1713.41	0.904285	0.252284	3.58439	0.000337867	0.00671854
SHANK2	ENSG00000162105	18.7091	-1.73672	0.48492	-3.58145	0.000341695	0.0067848
PDS5B	ENSG00000083642	546.613	1.05378	0.294713	3.57561	0.000349413	0.006928
WWC1	ENSG00000113645	769.452	-1.26733	0.354593	-3.57404	0.000351509	0.00695948
PTPRF	ENSG00000142949	7284.68	-0.896552	0.25095	-3.57264	0.000353406	0.00698692
EMP1	ENSG00000134531	6008.98	0.874665	0.24493	3.57108	0.000355506	0.00701829
TWIST2	ENSG00000233608	841.944	0.97946	0.274316	3.57055	0.000356228	0.00702241
ARHGAP11A	ENSG00000198826	994.465	0.947681	0.26572	3.56647	0.000361825	0.00712249
EIF5AL1	ENSG00000253626	309.179	1.50652	0.422741	3.56369	0.00036568	0.00718802
RRBP1	ENSG00000125844	72677	-0.860569	0.241517	-3.56318	0.000366394	0.00719173
PNPLA7	ENSG00000130653	147.654	-1.55484	0.437529	-3.55367	0.000379897	0.00744608
INHA	ENSG00000123999	35.984	-1.65275	0.465492	-3.55053	0.000384453	0.00752462
RP11-111K18.1	ENSG00000256646	115.82	1.66727	0.470042	3.54707	0.000389548	0.00761343
SULF2	ENSG00000196562	3929.64	-1.65705	0.467338	-3.54572	0.000391537	0.0076414
NEIL1	ENSG00000140398	170.401	-1.14151	0.322104	-3.54392	0.00039423	0.007683
ANKLE2	ENSG00000176915	4688.58	-0.766031	0.216221	-3.54281	0.000395882	0.00770407
ADRA2C	ENSG00000184160	79.1911	-1.39027	0.39246	-3.54244	0.000396438	0.00770407
TAF1C	ENSG00000103168	2469.46	-0.924008	0.261089	-3.53906	0.000401557	0.00778788
APOA1	ENSG00000118137	97.1892	1.45281	0.410534	3.53884	0.000401889	0.00778788
ADAMTS17	ENSG00000140470	71.8142	-1.44168	0.407458	-3.53824	0.000402805	0.00779459
FUT8	ENSG00000033170	937.073	0.904996	0.255864	3.53702	0.000404664	0.00781549
MOV10	ENSG00000155363	2655.26	-0.894408	0.252887	-3.53679	0.000405028	0.00781549
SAMD3	ENSG00000164483	65.0692	1.44435	0.408606	3.53483	0.000408031	0.00786235
MCM8	ENSG00000125885	132.424	1.28024	0.362236	3.53428	0.000408895	0.00786792
TEN1-CDK3	ENSG00000261408	370	-0.990982	0.280457	-3.53345	0.000410174	0.00788145
MOXD1	ENSG00000079931	1009.6	-1.24642	0.35336	-3.52732	0.000419782	0.00805475
CSE1L	ENSG00000124207	1940.02	0.851364	0.241432	3.5263	0.000421401	0.00807075
STEAP1	ENSG00000164647	815.656	1.08725	0.308348	3.52606	0.000421795	0.00807075
HOPX	ENSG00000171476	24.2243	1.70991	0.485001	3.52559	0.00042254	0.0080737
PCM1	ENSG00000078674	1107.74	0.869453	0.246682	3.52459	0.000424135	0.00809287
LDB3	ENSG00000122367	67.1541	-1.64909	0.467978	-3.52385	0.000425318	0.00810414
KAT2B	ENSG00000114166	241.458	1.08347	0.307907	3.51882	0.000433468	0.00823649
TM4SF1	ENSG00000169908	1891.75	1.05256	0.29912	3.51886	0.000433406	0.00823649
CKS1B	ENSG00000173207	412.081	1.1333	0.322282	3.51649	0.000437301	0.00829781
CNN2	ENSG00000064666	49749.8	-0.811838	0.231392	-3.5085	0.000450635	0.0085303
CLIP3	ENSG00000105270	5070.5	-0.761528	0.217058	-3.50841	0.000450801	0.0085303
EIF4EBP3	ENSG00000243056	116.449	-1.22345	0.348781	-3.50779	0.000451848	0.0085383
IGFBPL1	ENSG00000137142	38.5877	-1.69438	0.483909	-3.50143	0.000462763	0.00873249
LFNG	ENSG00000106003	1369.84	-1.0148	0.289929	-3.50016	0.000464976	0.0087381
LUM	ENSG00000139329	6245.99	1.17608	0.335985	3.50039	0.00046457	0.0087381
SLIT2	ENSG00000145147	877.327	-0.822792	0.23505	-3.5005	0.000464389	0.0087381
GABPA	ENSG00000154727	653.031	0.953928	0.272626	3.49904	0.000466942	0.008751
DKK2	ENSG00000155011	235.777	1.41456	0.404243	3.49927	0.000466531	0.008751
WIPF1	ENSG00000115935	3709.65	0.799669	0.228645	3.49742	0.000469776	0.00879208
SUCO	ENSG00000094975	720.306	0.873821	0.249922	3.49637	0.00047163	0.00881151
TPP1	ENSG00000166340	1692.01	-0.898463	0.25699	-3.49611	0.000472103	0.00881151
SYNJ2BP-COX16	ENSG00000258644	162.126	1.21767	0.348534	3.49368	0.000476404	0.00887968
SHC4	ENSG00000185634	67.4616	1.44954	0.415095	3.49207	0.000479299	0.00892148
ZDHHC2	ENSG00000104219	579.569	0.961915	0.275494	3.4916	0.000480143	0.00892505
FBLIM1	ENSG00000162458	16952.8	-0.721701	0.206835	-3.48926	0.000484358	0.00899118
PLIN4	ENSG00000167676	43.2012	-1.58889	0.456143	-3.48331	0.000495249	0.00918089
VAT1L	ENSG00000171724	176.602	1.46193	0.419918	3.48145	0.000498699	0.00923234
SLC7A4	ENSG00000099960	202.575	-1.66548	0.478556	-3.48022	0.000501008	0.00925448
DLGAP5	ENSG00000126787	351.539	1.30901	0.376182	3.47973	0.000501924	0.00925448
MRPL50	ENSG00000136897	266.528	1.22697	0.35259	3.47987	0.000501665	0.00925448
P3H3	ENSG00000110811	32228.6	-0.74095	0.213021	-3.47829	0.000504626	0.00929177
SLC38A7	ENSG00000103042	970.279	-0.961365	0.27651	-3.47678	0.000507478	0.00933172
OSBPL7	ENSG00000006025	592.973	-1.03045	0.296473	-3.4757	0.000509516	0.00935662
KATNAL1	ENSG00000102781	448.198	0.973495	0.280332	3.47264	0.000515358	0.00945122
ACVRL1	ENSG00000139567	417.433	-1.05924	0.305274	-3.46979	0.000520858	0.00953931
PSORS1C2	ENSG00000204538	17.4971	-1.68504	0.485978	-3.46732	0.000525669	0.00961454
TLN1	ENSG00000137076	47198.7	-0.884396	0.255133	-3.46641	0.000527464	0.00962656
CKAP2L	ENSG00000169607	195.886	1.3603	0.392438	3.46627	0.000527733	0.00962656
EMP3	ENSG00000142227	7048.39	0.764137	0.220514	3.46525	0.000529738	0.00965026
ZDHHC13	ENSG00000177054	612.559	0.848527	0.245107	3.46187	0.000536445	0.00975945
RPL12	ENSG00000197958	42645.2	-1.10711	0.320065	-3.459	0.000542183	0.00985073
ACVR2A	ENSG00000121989	291.116	-1.10149	0.318505	-3.45832	0.000543553	0.00986254
ATAD2	ENSG00000156802	451.322	1.05041	0.303778	3.45782	0.000544565	0.0098678
NUP107	ENSG00000111581	502.297	1.08884	0.315005	3.45659	0.000547048	0.00989968
ZBED3	ENSG00000132846	179.593	-1.21668	0.352089	-3.4556	0.000549065	0.00992165
EPHB3	ENSG00000182580	887.07	-1.142	0.330509	-3.45528	0.000549712	0.00992165
RIMS3	ENSG00000117016	78.1995	-1.42725	0.413111	-3.45488	0.00055053	0.00992331
TMEM268	ENSG00000157693	428.201	-0.94667	0.27422	-3.45222	0.000555987	0.0100085
COL15A1	ENSG00000204291	1618.5	1.13877	0.330033	3.45046	0.000559629	0.0100608
TXNDC9	ENSG00000115514	449.912	1.17112	0.339565	3.44887	0.000562939	0.010107
MIS18BP1	ENSG00000129534	274.771	1.10948	0.321776	3.44799	0.000564783	0.0101269
RAB4B-EGLN2	ENSG00000171570	98.9579	-1.59866	0.463757	-3.4472	0.000566433	0.0101432
KIAA1524	ENSG00000163507	290.626	1.16395	0.33772	3.44651	0.000567884	0.0101558
BRCA1	ENSG00000012048	165.425	1.21826	0.353749	3.44385	0.000573494	0.0102294
ZNF365	ENSG00000138311	321.569	1.00732	0.292494	3.44392	0.000573349	0.0102294
OSBPL8	ENSG00000091039	1467.95	0.858924	0.249461	3.44311	0.000575056	0.0102439
MAPK8IP3	ENSG00000138834	9768.05	-0.860361	0.249963	-3.44195	0.000577538	0.0102634
PCDHGC5	ENSG00000240764	281.823	-1.01311	0.294347	-3.4419	0.000577651	0.0102634
SGO1	ENSG00000129810	144.639	1.27708	0.371181	3.44058	0.000580459	0.0102999
S100A16	ENSG00000188643	40044.4	0.733852	0.213343	3.43977	0.000582202	0.0103175
PLA2G6	ENSG00000184381	633.102	-1.04684	0.304448	-3.43847	0.000585016	0.010354
TRIO	ENSG00000038382	5047.16	-0.808831	0.235412	-3.43582	0.000590765	0.0104287
CLSTN3	ENSG00000139182	1507.08	-1.06254	0.309226	-3.43612	0.000590113	0.0104287
NGF	ENSG00000134259	79.8653	-1.31786	0.383873	-3.43308	0.000596768	0.0105211
INSRR	ENSG00000027644	115.464	-1.35194	0.393904	-3.43215	0.000598822	0.0105227
SGO2	ENSG00000163535	286.448	1.28105	0.373192	3.43268	0.000597653	0.0105227
POFUT2	ENSG00000186866	5699.39	-0.752147	0.219158	-3.43199	0.000599166	0.0105227
PER3	ENSG00000049246	564.115	0.865049	0.252113	3.43119	0.00060093	0.0105402
NRBP2	ENSG00000185189	2873.34	-0.852223	0.248493	-3.42957	0.000604544	0.01059
SLC26A10	ENSG00000135502	99.996	-1.3342	0.389145	-3.42855	0.000606814	0.0106161
POLQ	ENSG00000051341	64.2581	1.38383	0.403731	3.4276	0.000608951	0.0106399
GPR135	ENSG00000181619	93.5024	-1.28918	0.376224	-3.42663	0.000611126	0.0106643
DNMBP	ENSG00000107554	913.502	0.953821	0.278452	3.42544	0.000613802	0.0106974
SPON2	ENSG00000159674	1551.49	-1.12278	0.327827	-3.42492	0.000614982	0.0107043
C1GALT1C1	ENSG00000171155	363.358	1.04674	0.305796	3.423	0.000619351	0.0107666
HEG1	ENSG00000173706	5844.17	-0.980872	0.286587	-3.42259	0.000620267	0.0107689
RANBP6	ENSG00000137040	392.712	1.04661	0.305904	3.42135	0.000623116	0.0108046
SLC1A7	ENSG00000162383	24.0457	-1.62521	0.475151	-3.42041	0.000625279	0.0108266
TRIM73	ENSG00000178809	30.2373	-1.62904	0.476311	-3.42011	0.000625964	0.0108266
MTSS1L	ENSG00000132613	8946.75	-0.805882	0.235881	-3.41648	0.000634357	0.0109579
BTG3	ENSG00000154640	1051.6	0.899542	0.263505	3.41375	0.000640742	0.0110542
LCNL1	ENSG00000214402	39.8123	-1.64004	0.480564	-3.41275	0.00064312	0.0110813
PIGZ	ENSG00000119227	196.177	-1.11183	0.325871	-3.41188	0.000645173	0.0111
SLC3A2	ENSG00000168003	11557.9	-0.89899	0.26351	-3.4116	0.000645827	0.0111
ENOX1	ENSG00000120658	678.76	0.829669	0.243254	3.4107	0.000647953	0.0111225
ACADS	ENSG00000122971	1423.32	-0.860216	0.252255	-3.4101	0.000649394	0.0111333
COL17A1	ENSG00000065618	62.4963	1.56314	0.458624	3.40832	0.00065365	0.0111922
SNED1	ENSG00000162804	7786.52	0.830658	0.243767	3.40759	0.000655386	0.0112079
KPNA4	ENSG00000186432	2041.31	0.882277	0.259019	3.40623	0.000658666	0.01125
PJA2	ENSG00000198961	2056.76	0.864174	0.253747	3.40565	0.00066007	0.0112599
BTBD3	ENSG00000132640	367.081	0.969961	0.284943	3.40405	0.000663948	0.0113119
CYB5R2	ENSG00000166394	230.613	-1.1852	0.348343	-3.4024	0.00066797	0.0113663
PIGG	ENSG00000174227	1703.62	-0.771352	0.226957	-3.39867	0.000677137	0.011508
DACT1	ENSG00000165617	5335.61	-1.04797	0.308521	-3.39676	0.00068188	0.0115742
PTPRS	ENSG00000105426	5288.34	-0.881235	0.259475	-3.39623	0.000683217	0.0115825
PLAGL1	ENSG00000118495	936.318	-0.80404	0.236802	-3.39541	0.000685265	0.0115941
SH3BP4	ENSG00000130147	5883.66	-0.940114	0.276889	-3.39528	0.000685596	0.0115941
DOCK4	ENSG00000128512	695.473	0.921469	0.271466	3.39441	0.000687765	0.0116164
WNT2	ENSG00000105989	46.3765	-1.51269	0.446404	-3.38861	0.000702475	0.0118503
PSMC6	ENSG00000100519	762.915	1.01858	0.300954	3.38452	0.000713026	0.0120134
KPNA3	ENSG00000102753	1161.51	0.86655	0.256243	3.38176	0.000720242	0.0121052
ESCO2	ENSG00000171320	62.3828	1.5496	0.458203	3.38191	0.000719828	0.0121052
FASN	ENSG00000169710	18343.6	-0.86678	0.256468	-3.37968	0.000725709	0.0121821
STAMBPL1	ENSG00000138134	330.624	1.1751	0.347757	3.37909	0.000727257	0.0121851
RNF224	ENSG00000233198	12.9964	-1.62922	0.48217	-3.37894	0.000727666	0.0121851
PLK4	ENSG00000142731	215.603	1.2485	0.369589	3.37807	0.000729959	0.0122085
NFATC4	ENSG00000100968	15512.9	-0.791378	0.234458	-3.37535	0.000737214	0.0123073
NEDD9	ENSG00000111859	616.625	-0.989886	0.293342	-3.37451	0.000739464	0.0123073
ICOSLG	ENSG00000160223	21.6624	1.63676	0.484964	3.37502	0.000738105	0.0123073
JMJD7-PLA2G4B	ENSG00000168970	584.783	-1.09441	0.324294	-3.37474	0.00073885	0.0123073
PCOLCE	ENSG00000106333	97379.2	-0.847468	0.251198	-3.37371	0.000741618	0.0123268
PTK7	ENSG00000112655	19949.1	-1.09085	0.323367	-3.37341	0.000742436	0.0123268
PPIF	ENSG00000108179	941.86	-0.896245	0.266243	-3.36627	0.000761926	0.012635
RPS2	ENSG00000140988	184559	-0.898024	0.266807	-3.36582	0.000763161	0.0126402
SNX9	ENSG00000130340	4872.28	0.705111	0.209705	3.36239	0.000772699	0.0127827
KIAA1033	ENSG00000136051	929.222	0.906116	0.269539	3.36172	0.000774576	0.0127983
PLAUR	ENSG00000011422	10117.7	0.9726	0.28941	3.36063	0.000777644	0.0128335
FKBP10	ENSG00000141756	93594.9	-0.737626	0.219512	-3.36029	0.0007786	0.0128338
DNHD1	ENSG00000179532	108.243	-1.32517	0.394562	-3.35858	0.000783434	0.0128979
ZC3H13	ENSG00000123200	2183.57	0.979027	0.291596	3.35747	0.000786579	0.0129186
GGT7	ENSG00000131067	1945.87	-0.838358	0.249691	-3.35758	0.000786276	0.0129186
POLR2K	ENSG00000147669	517.515	1.20199	0.358125	3.35634	0.000789807	0.0129561
HOOK2	ENSG00000095066	1523.27	-0.795054	0.236978	-3.35497	0.000793733	0.0129744
PTPRE	ENSG00000132334	338.343	0.957807	0.285469	3.35521	0.000793052	0.0129744
CFAP44	ENSG00000206530	79.0163	-1.28177	0.382054	-3.35496	0.000793773	0.0129744
PPFIA4	ENSG00000143847	603.254	-0.924474	0.275771	-3.35232	0.000801373	0.013083
DEPDC1	ENSG00000024526	384.449	1.14076	0.340455	3.35068	0.000806132	0.0131294
ERICH5	ENSG00000177459	28.9914	-1.62782	0.485807	-3.35075	0.000805916	0.0131294
SRRM2	ENSG00000167978	12982.7	-0.810616	0.242024	-3.34932	0.00081009	0.0131782
SMAGP	ENSG00000170545	1168.69	0.796145	0.23783	3.34754	0.000815334	0.013239
ARSJ	ENSG00000180801	1271.71	-0.75814	0.226487	-3.34739	0.000815765	0.013239
TBC1D8B	ENSG00000133138	677.959	0.911873	0.272814	3.34248	0.000830347	0.0134597
EEA1	ENSG00000102189	590.421	0.982477	0.294023	3.3415	0.000833279	0.0134912
CTNNB1	ENSG00000168036	15286.6	0.750003	0.224629	3.33884	0.000841278	0.0136046
PDLIM3	ENSG00000154553	1983.74	0.846096	0.253527	3.3373	0.000845962	0.0136642
GDPD3	ENSG00000102886	60.3079	-1.36429	0.408991	-3.33574	0.000850725	0.013694
IGF2BP3	ENSG00000136231	173.261	1.1737	0.351858	3.33571	0.00085081	0.013694
EMILIN1	ENSG00000138080	141417	-0.695727	0.208541	-3.33617	0.000849415	0.013694
AGAP5	ENSG00000172650	121.676	-1.22239	0.366593	-3.33448	0.000854598	0.0137388
CEBPZ	ENSG00000115816	484.702	1.00155	0.300403	3.33402	0.000855998	0.0137452
SYNC	ENSG00000162520	2090.16	-0.79873	0.2396	-3.33359	0.000857322	0.0137503
KLC4	ENSG00000137171	1889.02	-0.877174	0.263173	-3.33306	0.00085895	0.0137603
AC009336.19	ENSG00000278500	44.8705	-1.49811	0.449798	-3.33062	0.000866532	0.0138655
XRCC4	ENSG00000152422	111.636	1.36364	0.409584	3.32934	0.000870521	0.0139131
SYNPO2	ENSG00000172403	163.345	-1.3543	0.407057	-3.32704	0.000877726	0.0140119
WDR97	ENSG00000179698	31.7437	-1.57318	0.473246	-3.32424	0.000886606	0.0141371
LAMC2	ENSG00000058085	181.097	1.48678	0.447419	3.32301	0.000890524	0.0141831
TSPAN9	ENSG00000011105	4086.8	0.79929	0.240784	3.31953	0.000901694	0.0143443
BCL9L	ENSG00000186174	13744.4	-0.726388	0.218868	-3.31884	0.000903934	0.0143632
LRRC75B	ENSG00000178026	580.147	-0.9665	0.291251	-3.31845	0.000905194	0.0143665
SPATA20	ENSG00000006282	5340.08	-0.759171	0.228986	-3.31536	0.000915267	0.0144593
NAT9	ENSG00000109065	2732.51	-0.854568	0.257748	-3.31552	0.000914718	0.0144593
MOB4	ENSG00000115540	1616.39	0.741999	0.223799	3.31547	0.000914888	0.0144593
PALM2-AKAP2	ENSG00000157654	422.688	1.19707	0.361051	3.3155	0.00091479	0.0144593
RP11-382A20.3	ENSG00000166503	2086.12	0.773227	0.233343	3.31369	0.000920748	0.0145291
TBC1D3L	ENSG00000274512	505.203	-1.24916	0.377185	-3.3118	0.000926979	0.0146106
ARHGAP1	ENSG00000175220	6132.27	-0.818486	0.247197	-3.31107	0.000929394	0.0146318
POLK	ENSG00000122008	361.455	1.1232	0.339382	3.30955	0.000934468	0.0146948
KCTD20	ENSG00000112078	3051.61	-0.917843	0.277408	-3.30864	0.000937499	0.0147255
BTBD19	ENSG00000222009	835.297	-0.840167	0.254073	-3.3068	0.000943681	0.0148056
KCTD11	ENSG00000213859	2730.53	-0.724528	0.219232	-3.30484	0.000950309	0.0148925
DERL3	ENSG00000099958	86.1618	1.46471	0.443474	3.3028	0.000957239	0.014984
BCLAF1	ENSG00000029363	2155.15	0.906109	0.274417	3.30194	0.000960175	0.0150128
INHBE	ENSG00000139269	571.979	-1.60207	0.485543	-3.29955	0.0009684	0.0151241
PCSK5	ENSG00000099139	372.899	-0.876831	0.265835	-3.2984	0.00097237	0.0151687
RASSF2	ENSG00000101265	124.535	-1.24735	0.37831	-3.29716	0.000976678	0.0152186
MIPEP	ENSG00000027001	959.419	0.838247	0.254263	3.29677	0.000978032	0.0152224
SNX16	ENSG00000104497	136.432	1.33449	0.404977	3.29523	0.000983406	0.0152886
GCLM	ENSG00000023909	1657.07	0.884325	0.268501	3.29356	0.000989261	0.0153622
HSPA13	ENSG00000155304	1118.45	0.89183	0.270904	3.29205	0.000994582	0.0153828
EXTL1	ENSG00000158008	2455.54	-1.16361	0.353384	-3.29276	0.00099208	0.0153828
C1R	ENSG00000159403	15054.6	-0.872921	0.265146	-3.29222	0.000993985	0.0153828
OXR1	ENSG00000164830	658.675	0.853923	0.2594	3.29191	0.000995086	0.0153828
NFKBIZ	ENSG00000144802	267.145	-1.02873	0.312695	-3.28987	0.00100232	0.0154526
PCSK7	ENSG00000160613	9787.42	-0.752302	0.228685	-3.28969	0.00100299	0.0154526
HAAO	ENSG00000162882	90.182	-1.55286	0.471958	-3.29025	0.00100099	0.0154526
P4HB	ENSG00000185624	148008	-0.699723	0.212819	-3.28788	0.00100943	0.0155344
DCLK2	ENSG00000170390	352.688	-1.03912	0.316668	-3.28142	0.00103286	0.0158771
NECAB3	ENSG00000125967	1311.26	-0.802928	0.244976	-3.27758	0.00104702	0.0160766
CHST14	ENSG00000169105	1877.01	-0.779772	0.237963	-3.27686	0.00104969	0.0160996
WNT5A	ENSG00000114251	5576.94	0.695058	0.212216	3.27524	0.00105574	0.0161612
ALS2CL	ENSG00000178038	45.5981	-1.47321	0.449816	-3.27515	0.00105607	0.0161612
SKIV2L2	ENSG00000039123	766.597	0.930173	0.284129	3.27377	0.00106124	0.016204
MAST2	ENSG00000086015	6382.82	-0.801461	0.244791	-3.27406	0.00106014	0.016204
BZW1	ENSG00000082153	5160.9	0.931839	0.284671	3.27339	0.00106267	0.0162079
FLNB	ENSG00000136068	11525.2	-0.781236	0.238714	-3.27268	0.00106531	0.01623
CD74	ENSG00000019582	981.82	-1.15018	0.351565	-3.27159	0.00106943	0.0162746
RASSF10	ENSG00000189431	37.8634	1.51171	0.462261	3.27024	0.00107455	0.0163344
PCDHGA5	ENSG00000253485	155.917	-1.22911	0.376333	-3.26601	0.00109076	0.0165624
PTGES	ENSG00000148344	1513.76	1.21068	0.370795	3.26508	0.00109433	0.0165981
CCDC91	ENSG00000123106	660.669	0.935934	0.286836	3.26296	0.00110254	0.0167041
GCHFR	ENSG00000137880	297.32	1.01532	0.311308	3.26147	0.00110836	0.0167415
PARP8	ENSG00000151883	369.301	0.994573	0.304954	3.26139	0.00110868	0.0167415
MTSS1	ENSG00000170873	766.475	1.15291	0.353491	3.2615	0.00110823	0.0167415
ASNS	ENSG00000070669	1786.7	-0.904653	0.277434	-3.26079	0.00111103	0.0167586
CMTM8	ENSG00000170293	161.086	1.13102	0.34708	3.25868	0.00111931	0.0168648
SCARB1	ENSG00000073060	842.753	-0.844323	0.259322	-3.25589	0.00113036	0.016994
FGFR1OP	ENSG00000213066	546.312	0.848519	0.26059	3.25614	0.00112937	0.016994
GPX4	ENSG00000167468	12063.6	-0.743124	0.22827	-3.25546	0.0011321	0.0170013
ADGRA2	ENSG00000020181	16157.2	-0.772407	0.237855	-3.24738	0.00116471	0.0174719
LIME1	ENSG00000203896	689.386	-0.999353	0.307864	-3.24609	0.00117002	0.0175324
AHDC1	ENSG00000126705	4076.86	-0.771423	0.237803	-3.24396	0.0011788	0.0176446
PSIP1	ENSG00000164985	1133.03	0.873594	0.269354	3.2433	0.00118155	0.0176664
GCN1	ENSG00000089154	5945.99	-0.884185	0.273079	-3.23783	0.00120443	0.0179888
KAZALD1	ENSG00000107821	1124.75	-1.03931	0.321144	-3.23628	0.001211	0.0180623
LOXL3	ENSG00000115318	3349.36	-0.814783	0.251784	-3.23604	0.00121198	0.0180623
PI15	ENSG00000137558	16.6048	1.52514	0.471725	3.23311	0.00122452	0.0182293
NCAPG2	ENSG00000146918	677.798	0.862094	0.266809	3.23113	0.00123303	0.018336
ITGB3BP	ENSG00000142856	138.925	1.21843	0.377404	3.22845	0.00124465	0.0184887
SMG6	ENSG00000070366	3537.41	-0.708574	0.219603	-3.22662	0.00125261	0.0185738
NAA15	ENSG00000164134	1158.2	0.750147	0.232517	3.2262	0.00125446	0.0185738
TMEM189	ENSG00000240849	2762.29	-0.836628	0.259309	-3.22637	0.0012537	0.0185738
DLX3	ENSG00000064195	80.4566	1.44011	0.446784	3.22328	0.00126731	0.0187439
ARNT2	ENSG00000172379	1097.77	-0.775172	0.240627	-3.22146	0.00127538	0.0188428
SEMA6A	ENSG00000092421	385.498	1.55231	0.48224	3.21896	0.00128659	0.0189879
ERV3-1	ENSG00000213462	90.5991	-1.19163	0.370327	-3.21779	0.00129183	0.0190447
INPP5J	ENSG00000185133	93.6687	-1.36983	0.425779	-3.21724	0.0012943	0.0190606
TUBGCP6	ENSG00000128159	3934.9	-0.771519	0.239855	-3.2166	0.00129718	0.0190824
POLM	ENSG00000122678	1084.98	-0.853692	0.265455	-3.21595	0.00130012	0.0191052
CRIP2	ENSG00000182809	23454.2	0.839958	0.261233	3.21535	0.00130283	0.019124
SULT1A3	ENSG00000261052	115.734	-1.4197	0.441579	-3.21506	0.00130419	0.019124
HMGB1	ENSG00000189403	6483.35	0.84383	0.262602	3.21334	0.00131202	0.0192181
ARHGEF4	ENSG00000136002	866.459	-0.956983	0.298001	-3.21134	0.00132116	0.0193107
MYADM	ENSG00000179820	6139.23	-0.850323	0.264768	-3.21157	0.0013201	0.0193107
TFPI2	ENSG00000105825	3141.24	1.56142	0.486282	3.21093	0.00132304	0.0193176
ANP32E	ENSG00000143401	2822.28	0.813115	0.253263	3.21056	0.00132475	0.0193219
IGDCC4	ENSG00000103742	651.871	-0.952574	0.296845	-3.209	0.00133198	0.0193654
PRSS53	ENSG00000151006	815.589	-0.838407	0.261255	-3.20915	0.00133128	0.0193654
HMGN5	ENSG00000198157	116.995	1.30997	0.408209	3.20906	0.0013317	0.0193654
NUCB1	ENSG00000104805	40484.4	-0.705546	0.219969	-3.20748	0.00133902	0.0194471
PXDC1	ENSG00000168994	6446.46	-0.772771	0.240957	-3.2071	0.00134082	0.0194526
GPR173	ENSG00000184194	398.071	-1.10415	0.344413	-3.2059	0.00134642	0.0195131
PLA2G4B	ENSG00000243708	79.2701	-1.49346	0.466377	-3.20225	0.00136356	0.0197407
TNFRSF18	ENSG00000186891	47.9856	1.36754	0.42711	3.20185	0.00136546	0.0197472
SLC2A5	ENSG00000142583	194.805	-1.09906	0.343369	-3.20081	0.00137042	0.0197771
TAP2	ENSG00000204267	877.817	-0.846574	0.26448	-3.2009	0.00136998	0.0197771
UBLCP1	ENSG00000164332	617.131	1.05721	0.330364	3.20012	0.00137368	0.0198033
TFPI	ENSG00000003436	461.266	1.20725	0.377575	3.19739	0.00138679	0.0198993
DHX58	ENSG00000108771	364.602	-0.8822	0.275915	-3.19736	0.00138693	0.0198993
CASP8AP2	ENSG00000118412	254.471	1.06987	0.334627	3.19722	0.00138761	0.0198993
EIF4E	ENSG00000151247	1193.58	0.896749	0.280449	3.19755	0.001386	0.0198993
RPS10-NUDT3	ENSG00000270800	279.649	1.11151	0.347581	3.19785	0.00138456	0.0198993
PTPN13	ENSG00000163629	1476.15	0.772176	0.241611	3.19594	0.00139375	0.0199663
LRSAM1	ENSG00000148356	1430.27	-0.736448	0.230478	-3.1953	0.00139683	0.0199896
SEMA6C	ENSG00000143434	320.445	-1.08159	0.338547	-3.1948	0.00139928	0.0200037
TNC	ENSG00000041982	55882.9	-1.05531	0.330401	-3.19404	0.00140297	0.0200355
CREBZF	ENSG00000137504	1754.82	-0.792096	0.24803	-3.19355	0.00140535	0.0200486
MDFIC	ENSG00000135272	2776.72	0.734041	0.229875	3.19321	0.001407	0.0200512
NPIPB5	ENSG00000243716	723.605	-0.854176	0.26755	-3.19259	0.00141002	0.0200734
TMOD3	ENSG00000138594	2211.32	0.781739	0.244884	3.19228	0.00141152	0.0200738
EVL	ENSG00000196405	6897.11	-0.995583	0.312007	-3.1909	0.0014183	0.0201492
BUB1B	ENSG00000156970	528.86	1.025	0.321429	3.18888	0.00142827	0.0202699
ALPL	ENSG00000162551	20041.2	-1.54925	0.485934	-3.18819	0.00143165	0.0202968
MAP6	ENSG00000171533	89.3293	-1.35493	0.425198	-3.18658	0.00143966	0.0203681
HRNR	ENSG00000197915	51.0945	-1.40826	0.441911	-3.18675	0.00143882	0.0203681
LRRK1	ENSG00000154237	1718.11	-0.845275	0.265326	-3.18579	0.00144358	0.0203942
YWHAZ	ENSG00000164924	12847.7	0.700231	0.21981	3.18561	0.00144449	0.0203942
PAQR7	ENSG00000182749	696.598	-0.827429	0.259796	-3.18491	0.00144798	0.0204225
UHRF1BP1L	ENSG00000111647	482.374	0.949602	0.298332	3.18303	0.00145741	0.0204921
DDX46	ENSG00000145833	973.381	0.86227	0.270856	3.1835	0.00145508	0.0204921
EXTL2	ENSG00000162694	667.684	0.956034	0.300333	3.18324	0.00145637	0.0204921
SELENOK	ENSG00000113811	2378.95	0.781068	0.245445	3.18225	0.00146137	0.0205266
TBC1D10C	ENSG00000175463	40.4915	-1.50597	0.473342	-3.18158	0.00146475	0.0205531
LYPLA1	ENSG00000120992	956.712	0.756772	0.23799	3.17985	0.00147351	0.0206549
RAD18	ENSG00000070950	256.215	0.952647	0.299684	3.17884	0.00147865	0.0207056
TRAK2	ENSG00000115993	1555.16	0.855306	0.269091	3.1785	0.00148039	0.0207089
RARB	ENSG00000077092	50.1405	-1.44049	0.453373	-3.17727	0.0014867	0.0207759
SRFBP1	ENSG00000151304	107.605	1.23864	0.389938	3.17651	0.00149059	0.0208075
COL27A1	ENSG00000196739	4161.31	-0.678469	0.213619	-3.17607	0.00149283	0.0208075
XXbac-BPG32J3.22	ENSG00000263020	48.5357	-1.53062	0.481941	-3.17594	0.00149353	0.0208075
MRPL15	ENSG00000137547	5361.4	0.659423	0.207759	3.17399	0.00150359	0.0209051
DUSP23	ENSG00000158716	2917.34	1.05475	0.332307	3.17402	0.00150343	0.0209051
CDKN3	ENSG00000100526	779.63	1.06076	0.334394	3.17218	0.001513	0.0210146
UBAP1L	ENSG00000246922	114.404	-1.07819	0.340103	-3.17019	0.00152342	0.0211378
RRP15	ENSG00000067533	326.864	0.922046	0.290972	3.16884	0.00153046	0.0211541
B4GALT6	ENSG00000118276	193.762	1.05562	0.333084	3.16924	0.00152836	0.0211541
RASSF8	ENSG00000123094	660.065	0.855274	0.269832	3.16965	0.00152623	0.0211541
NDUFA5	ENSG00000128609	1005.2	1.02294	0.322853	3.16845	0.00153256	0.0211541
NOTCH1	ENSG00000148400	1792.13	-0.925359	0.292078	-3.1682	0.00153387	0.0211541
TPCN1	ENSG00000186815	2517.46	-0.723322	0.228273	-3.16867	0.00153138	0.0211541
MRC2	ENSG00000011028	135322	-0.720722	0.227539	-3.16746	0.00153775	0.0211863
SUB1	ENSG00000113387	1295.82	0.966444	0.305311	3.16544	0.0015485	0.0213129
SEMA4G	ENSG00000095539	176.892	-1.24052	0.392108	-3.16372	0.00155765	0.0214173
TMEM205	ENSG00000105518	1660.95	0.802113	0.253606	3.16283	0.00156244	0.021434
ECM2	ENSG00000106823	621.644	-1.05452	0.333434	-3.16262	0.00156356	0.021434
C19orf54	ENSG00000188493	419.955	-0.914416	0.289082	-3.16318	0.00156058	0.021434
MEAF6	ENSG00000163875	2634.43	0.721389	0.228164	3.16171	0.00156848	0.0214798
URB1	ENSG00000142207	2595.42	-0.741877	0.235106	-3.1555	0.00160221	0.0219047
SARNP	ENSG00000205323	1108.24	0.9267	0.293686	3.15541	0.0016027	0.0219047
BUB1	ENSG00000169679	231.586	1.12239	0.355926	3.15342	0.00161367	0.0220325
PPP2R2A	ENSG00000221914	953.019	0.793169	0.251574	3.15282	0.001617	0.0220561
PLCH2	ENSG00000149527	141.397	1.42254	0.451537	3.15044	0.00163024	0.0221924
SOCS4	ENSG00000180008	544.207	0.852976	0.270737	3.15057	0.00162952	0.0221924
TCF4	ENSG00000196628	1512.84	0.878854	0.279007	3.14994	0.00163304	0.0222083
CTH	ENSG00000116761	99.034	-1.22841	0.390184	-3.14828	0.00164237	0.0223131
NSRP1	ENSG00000126653	541.931	1.03514	0.328963	3.14666	0.00165144	0.0223702
KIF15	ENSG00000163808	116.958	1.2566	0.399399	3.14621	0.00165399	0.0223702
FAM98B	ENSG00000171262	1283.07	0.766426	0.243613	3.14608	0.00165475	0.0223702
PCNX3	ENSG00000197136	5034.48	-0.732464	0.232787	-3.1465	0.00165235	0.0223702
PSMD12	ENSG00000197170	2717.99	0.769045	0.244396	3.14672	0.00165113	0.0223702
CENPU	ENSG00000151725	489.044	1.27485	0.405602	3.1431	0.00167168	0.022488
STK17A	ENSG00000164543	2460.61	0.760896	0.242074	3.14323	0.00167093	0.022488
CCS	ENSG00000173992	2976.69	-0.748556	0.238122	-3.14358	0.00166892	0.022488
ARPC4-TTLL3	ENSG00000250151	176.061	-1.32162	0.420446	-3.14338	0.0016701	0.022488
CCPG1	ENSG00000260916	3100.66	0.867297	0.275901	3.14351	0.00166937	0.022488
ASXL1	ENSG00000171456	2038.58	-0.696637	0.221682	-3.14251	0.00167507	0.0225114
ACOT2	ENSG00000119673	1478.99	-0.886798	0.282353	-3.14074	0.00168522	0.0225827
TMTC1	ENSG00000133687	120.854	1.24187	0.395339	3.14127	0.00168216	0.0225827
MYBL1	ENSG00000185697	262.024	0.982544	0.31284	3.14072	0.00168533	0.0225827
CENPK	ENSG00000123219	150.277	1.26398	0.402583	3.13969	0.0016913	0.0226405
CNIH1	ENSG00000100528	1471.12	0.93282	0.297221	3.13847	0.0016983	0.0226948
RGN	ENSG00000130988	77.2637	-1.27922	0.407638	-3.13812	0.00170033	0.0226948
TRPV2	ENSG00000187688	1706.77	0.88047	0.280554	3.13833	0.00169914	0.0226948
GSKIP	ENSG00000100744	478.481	0.993384	0.316712	3.13655	0.00170947	0.0227947
ARNTL2	ENSG00000029153	766.429	0.895462	0.285769	3.13352	0.00172724	0.0230091
ATP7B	ENSG00000123191	170.317	-1.04524	0.333843	-3.13093	0.00174252	0.02319
EDEM3	ENSG00000116406	1700.55	0.760314	0.242886	3.13033	0.00174609	0.0231925
CCDC154	ENSG00000197599	31.3889	-1.42784	0.456121	-3.13039	0.00174572	0.0231925
BHLHE41	ENSG00000123095	372.242	1.05289	0.336438	3.12953	0.00175088	0.023197
EMB	ENSG00000170571	1616.67	0.994223	0.317702	3.12942	0.00175151	0.023197
RP11-1212A22.4	ENSG00000233024	517.541	-1.12429	0.359234	-3.12969	0.0017499	0.023197
PIGO	ENSG00000165282	452.394	-0.921184	0.294426	-3.12875	0.00175553	0.0232277
SLCO4A1	ENSG00000101187	27.2507	1.5221	0.486538	3.12843	0.00175741	0.0232284
NTRK2	ENSG00000148053	58.8263	1.48474	0.474634	3.12817	0.00175898	0.0232284
UBE2E3	ENSG00000170035	2167.83	0.700443	0.223951	3.12766	0.00176205	0.0232465
PSMC1	ENSG00000100764	1211.45	0.892437	0.285418	3.12677	0.00176739	0.0232944
OLFML3	ENSG00000116774	19983.5	-1.0682	0.341834	-3.12491	0.00177859	0.0234152
KIRREL3	ENSG00000149571	429.884	-0.928919	0.297284	-3.12468	0.00177997	0.0234152
ATXN1	ENSG00000124788	2290.91	-0.670803	0.214714	-3.12418	0.00178304	0.023433
STRN	ENSG00000115808	329.739	0.874397	0.279914	3.1238	0.0017853	0.0234402
FAHD2B	ENSG00000144199	95.4965	-1.15152	0.368734	-3.12289	0.00179082	0.0234902
POLR2A	ENSG00000181222	6973.85	-0.750392	0.240431	-3.12103	0.00180218	0.0236165
ACAD10	ENSG00000111271	688.72	-0.844932	0.27087	-3.11933	0.00181263	0.023697
MOCS1	ENSG00000124615	890.166	-0.83453	0.267571	-3.11891	0.00181521	0.023697
ACSS1	ENSG00000154930	118.236	-1.30008	0.416838	-3.1189	0.00181525	0.023697
SEMA6B	ENSG00000167680	205.624	-1.11201	0.356462	-3.11956	0.00181121	0.023697
BGLAP	ENSG00000242252	630.336	1.50954	0.484074	3.11842	0.00181826	0.0237137
RAVER2	ENSG00000162437	61.159	-1.31362	0.421395	-3.11732	0.00182504	0.0237795
LITAF	ENSG00000189067	1474.36	-0.779347	0.250071	-3.11651	0.00183009	0.0238225
CIRBP	ENSG00000099622	15456.3	-0.642526	0.2062	-3.11603	0.00183306	0.0238384
SLC7A5	ENSG00000103257	17505.7	-0.898423	0.288427	-3.11491	0.00184002	0.0239063
AGER	ENSG00000204305	205.012	-1.02288	0.328433	-3.11442	0.00184308	0.0239233
SPRED2	ENSG00000198369	2181.45	0.695605	0.223491	3.11245	0.00185539	0.0240603
FAM118A	ENSG00000100376	491.114	-0.975075	0.313415	-3.11113	0.00186371	0.0241224
TRIM66	ENSG00000166436	150.288	-1.15227	0.37036	-3.11121	0.00186325	0.0241224
RNASEH2B	ENSG00000136104	1145.73	0.849461	0.273107	3.11036	0.0018686	0.0241628
PUS7L	ENSG00000129317	613.765	1.00352	0.322891	3.10792	0.0018841	0.0243173
RP11-404P21.8	ENSG00000258691	34.1368	1.44235	0.46405	3.10818	0.00188244	0.0243173
TAGLN3	ENSG00000144834	90.6934	1.35311	0.435973	3.10364	0.00191154	0.0246483
MED21	ENSG00000152944	181.062	1.11204	0.358909	3.09839	0.00194573	0.0250655
LCAT	ENSG00000213398	364.346	-1.08521	0.350365	-3.09736	0.00195253	0.0251295
PCDHGB1	ENSG00000254221	100.005	-1.09022	0.352101	-3.09632	0.00195941	0.0251943
KIAA0513	ENSG00000135709	1723.06	-0.769283	0.248643	-3.09393	0.00197525	0.0253741
FGF18	ENSG00000156427	74.9684	-1.46207	0.472667	-3.09323	0.00197991	0.0254101
ANKRD13A	ENSG00000076513	1879.97	-0.764314	0.247147	-3.09255	0.00198442	0.0254441
NXF1	ENSG00000162231	2182.55	-0.798343	0.258623	-3.08689	0.0020226	0.0259093
DHX36	ENSG00000174953	741.119	0.80121	0.259584	3.08652	0.00202516	0.0259179
TRAPPC6A	ENSG00000007255	582.992	-0.87	0.282081	-3.08422	0.00204084	0.0259467
CHMP5	ENSG00000086065	701.686	0.960318	0.31139	3.08397	0.00204259	0.0259467
ARHGEF2	ENSG00000116584	9044.27	-0.702359	0.227745	-3.08397	0.00204258	0.0259467
SYT8	ENSG00000149043	19.2755	-1.50035	0.486314	-3.08515	0.00203453	0.0259467
ZNF654	ENSG00000175105	271.277	0.950789	0.308292	3.08406	0.00204199	0.0259467
CHST15	ENSG00000182022	1578.34	-0.82473	0.267388	-3.0844	0.00203966	0.0259467
SIRPA	ENSG00000198053	4676.9	-0.663055	0.214991	-3.08411	0.00204163	0.0259467
SNX2	ENSG00000205302	2598.49	0.713598	0.231348	3.08453	0.00203877	0.0259467
S1PR3	ENSG00000213694	388.508	0.829955	0.269311	3.08177	0.00205775	0.0261151
FLRT1	ENSG00000126500	71.0764	-1.33169	0.432237	-3.08092	0.00206361	0.026141
QARS	ENSG00000172053	3136.34	-0.823646	0.267331	-3.08099	0.00206312	0.026141
TOB1	ENSG00000141232	1285.37	0.83735	0.271929	3.07929	0.00207492	0.0262599
XAF1	ENSG00000132530	498.401	-0.918995	0.298521	-3.07849	0.00208052	0.0263065
TAGLN2	ENSG00000158710	29677.7	0.692099	0.224971	3.07638	0.00209528	0.0264442
GABBR1	ENSG00000204681	738.149	-0.854504	0.277747	-3.07655	0.0020941	0.0264442
ARL4D	ENSG00000175906	1529.26	-0.719975	0.234161	-3.0747	0.00210712	0.0265692
REC8	ENSG00000100918	121.892	-1.18968	0.387019	-3.07397	0.00211231	0.0265898
MYEOV	ENSG00000172927	32.8763	1.47727	0.480582	3.07392	0.00211265	0.0265898
SLC9A1	ENSG00000090020	3506.3	-0.752773	0.244989	-3.07268	0.00212149	0.0266766
GNPNAT1	ENSG00000100522	1744.28	0.709263	0.230878	3.07203	0.00212607	0.0267096
STAG2	ENSG00000101972	776.7	0.939422	0.306288	3.06712	0.00216132	0.0271276
ANXA8	ENSG00000265190	24.422	-1.48901	0.485651	-3.066	0.00216943	0.0272044
NOC3L	ENSG00000173145	378.007	1.01206	0.330176	3.06523	0.00217502	0.0272495
FLG	ENSG00000143631	1850.85	-1.47624	0.48183	-3.06383	0.00218525	0.0273526
NPIPB4	ENSG00000185864	372.355	-1.09672	0.358043	-3.0631	0.00219055	0.0273939
METTL22	ENSG00000067365	1067.6	-0.773554	0.252636	-3.06193	0.00219916	0.0274765
PCNP	ENSG00000081154	4734.28	0.746501	0.244006	3.05935	0.00221818	0.0276788
UFM1	ENSG00000120686	2194.5	0.884048	0.288982	3.05918	0.0022194	0.0276788
RDX	ENSG00000137710	1635.87	0.742214	0.242706	3.05808	0.00222758	0.0277555
D2HGDH	ENSG00000180902	1961.16	-0.735922	0.240828	-3.0558	0.00224463	0.0279425
DCUN1D1	ENSG00000043093	920.719	0.834409	0.273208	3.05412	0.00225721	0.0280736
CAND2	ENSG00000144712	435.467	-1.00528	0.329202	-3.05367	0.0022606	0.0280901
ABCA7	ENSG00000064687	336.091	-1.09998	0.360435	-3.05181	0.00227463	0.0281686
PPP3CA	ENSG00000138814	2444.94	0.681862	0.223453	3.05147	0.00227721	0.0281686
MAP1A	ENSG00000166963	17964.6	-0.699738	0.229296	-3.05168	0.00227563	0.0281686
VMAC	ENSG00000187650	168.593	-0.999135	0.32742	-3.05154	0.00227669	0.0281686
SLC5A3	ENSG00000198743	380.891	0.858198	0.28117	3.05223	0.00227145	0.0281686
TMEM63A	ENSG00000196187	923.215	-0.730425	0.239428	-3.05071	0.00228301	0.028206
PPP1CB	ENSG00000213639	4946.24	0.66529	0.21809	3.05053	0.00228436	0.028206
EN1	ENSG00000163064	669.213	-0.785026	0.25746	-3.04912	0.00229511	0.028294
TMEM86B	ENSG00000180089	84.2657	-1.24148	0.407169	-3.04906	0.00229562	0.028294
DNAJB14	ENSG00000164031	926.311	0.756616	0.248214	3.04824	0.00230186	0.0283454
PLXNB2	ENSG00000196576	37676.7	-0.677356	0.222242	-3.04783	0.00230504	0.028359
MAN2C1	ENSG00000140400	4420	-0.855	0.280636	-3.04665	0.0023141	0.028445
LRRC8C	ENSG00000171488	152.881	1.15264	0.378439	3.04578	0.00232074	0.0284825
PNP	ENSG00000198805	1606.38	1.07849	0.354101	3.04571	0.00232132	0.0284825
PCNX2	ENSG00000135749	474.332	-0.806011	0.264718	-3.04479	0.00232839	0.0285437
TCEAL9	ENSG00000185222	3850.38	0.892789	0.293268	3.04428	0.00233241	0.0285673
AKNA	ENSG00000106948	1834.26	-0.721171	0.236927	-3.04385	0.00233572	0.0285822
ATF4	ENSG00000128272	12207.1	-0.721875	0.237228	-3.04296	0.00234263	0.0286325
FAM234A	ENSG00000167930	12005.6	-0.630735	0.207289	-3.04278	0.00234401	0.0286325
RPAIN	ENSG00000129197	453.334	-0.9914	0.325918	-3.04187	0.00235116	0.0286827
CSGALNACT2	ENSG00000169826	1265.06	0.826779	0.271813	3.04172	0.00235231	0.0286827
PCDHGB4	ENSG00000253953	434.474	-1.07313	0.352856	-3.04125	0.00235597	0.0287017
TEX22	ENSG00000226174	50.995	-1.34228	0.441673	-3.03907	0.0023731	0.0288846
MAGT1	ENSG00000102158	1191.06	0.848079	0.279098	3.03864	0.00237648	0.0289001
LY6G5B	ENSG00000240053	81.3054	-1.2597	0.414826	-3.03668	0.00239198	0.0290627
TSHZ1	ENSG00000179981	738.105	-0.889824	0.29311	-3.0358	0.00239896	0.0291217
SCAMP1	ENSG00000085365	695.262	0.857274	0.282429	3.03536	0.00240247	0.0291385
IRAK2	ENSG00000134070	140.403	1.04693	0.344981	3.03475	0.00240738	0.0291415
SLU7	ENSG00000164609	906.565	0.79357	0.261487	3.03483	0.00240671	0.0291415
DXO	ENSG00000204348	1093.69	-0.817361	0.269353	-3.03453	0.00240911	0.0291415
EPPK1	ENSG00000261150	31.0554	-1.43219	0.472715	-3.02971	0.0024479	0.0295845
MAST3	ENSG00000099308	590.457	-0.830816	0.274294	-3.02892	0.00245426	0.0296352
OLFML2A	ENSG00000185585	1178.11	0.924869	0.305381	3.02858	0.00245709	0.0296432
TRO	ENSG00000067445	1112.78	-0.984803	0.325223	-3.02809	0.00246107	0.029665
HDAC10	ENSG00000100429	1749.59	-0.831867	0.274993	-3.02505	0.00248595	0.0299386
PHLDB2	ENSG00000144824	1812.78	-0.756698	0.250241	-3.02388	0.00249558	0.0300282
PCDHGA10	ENSG00000253846	811	-0.842532	0.278688	-3.02321	0.00250109	0.030068
TUBA4A	ENSG00000127824	391.685	0.952904	0.315513	3.02018	0.00252627	0.0303441
ZBTB18	ENSG00000179456	572.642	-0.784769	0.259912	-3.01937	0.00253301	0.0303984
NEK2	ENSG00000117650	255.271	1.04449	0.346038	3.01844	0.0025408	0.0304651
GLIPR1	ENSG00000139278	4600.19	0.960546	0.318295	3.01779	0.00254626	0.0305039
NUAK2	ENSG00000163545	209.216	-1.17514	0.389454	-3.01741	0.00254941	0.0305148
KIAA1551	ENSG00000174718	177.596	1.1787	0.39095	3.01497	0.00257007	0.0307352
ABCC10	ENSG00000124574	2246.08	-0.790007	0.262164	-3.0134	0.00258335	0.0308671
GLMP	ENSG00000198715	2956.85	-0.817131	0.271284	-3.01209	0.00259455	0.0309739
BIN1	ENSG00000136717	5370.85	-0.639488	0.212365	-3.01127	0.0026016	0.031031
PDK3	ENSG00000067992	42.6224	1.33874	0.444882	3.0092	0.00261934	0.0312153
STN1	ENSG00000107960	585.377	0.840396	0.279318	3.00875	0.00262328	0.0312351
HSPE1	ENSG00000115541	1131.56	0.82065	0.272815	3.00808	0.00262903	0.0312763
RP11-5A19.5	ENSG00000265690	72.4141	-1.27901	0.425243	-3.00772	0.00263218	0.0312866
MTERF3	ENSG00000156469	644.631	0.865444	0.287812	3.00698	0.00263858	0.0313355
MOGS	ENSG00000115275	6731.78	-0.681503	0.226789	-3.00501	0.00265576	0.0314653
HECW2	ENSG00000138411	173.924	0.942736	0.313709	3.00513	0.00265465	0.0314653
GOLGA4	ENSG00000144674	1355.66	0.981484	0.326625	3.00493	0.00265642	0.0314653
BRIX1	ENSG00000113460	1283.73	0.728223	0.242478	3.00325	0.0026711	0.0316118
NPR2	ENSG00000159899	1290.23	-0.670497	0.223338	-3.00217	0.00268067	0.031643
ZNF319	ENSG00000166188	810.929	-0.88138	0.293566	-3.00232	0.00267927	0.031643
FAM111B	ENSG00000189057	85.3975	1.30185	0.433628	3.00223	0.00268011	0.031643
HCFC2	ENSG00000111727	536.96	0.800275	0.266699	3.00067	0.00269387	0.031767
COX16	ENSG00000133983	343.098	0.978638	0.326164	3.00045	0.00269582	0.031767
KIAA0895L	ENSG00000196123	1441.69	-0.8251	0.275097	-2.9993	0.00270598	0.0318593
MAGOHB	ENSG00000111196	368.986	1.01466	0.338486	2.99764	0.00272081	0.0319789
BCL6	ENSG00000113916	1390.94	-0.770763	0.257123	-2.99764	0.00272081	0.0319789
SEMA4B	ENSG00000185033	1103.8	-0.680928	0.227175	-2.99737	0.00272318	0.0319793
TUBGCP5	ENSG00000275835	464.893	0.836381	0.279109	2.99661	0.00273001	0.0320319
ELF4	ENSG00000102034	1007.18	-0.868141	0.28991	-2.99452	0.00274877	0.0322216
PLXNA4	ENSG00000221866	1217.96	0.963819	0.321886	2.99429	0.00275088	0.0322216
NECTIN3	ENSG00000177707	350.783	0.913092	0.305029	2.99346	0.00275833	0.0322812
CDK5RAP3	ENSG00000108465	2445.75	-0.781161	0.261	-2.99295	0.00276297	0.0323078
PTCH2	ENSG00000117425	70.7189	-1.2287	0.410623	-2.99228	0.00276904	0.0323235
LAYN	ENSG00000204381	696.741	-0.857172	0.286438	-2.99252	0.0027668	0.0323235
TOR2A	ENSG00000160404	765.437	-0.883562	0.295435	-2.99072	0.00278321	0.0324336
CCNE2	ENSG00000175305	87.4873	1.24872	0.417509	2.99089	0.00278166	0.0324336
EEPD1	ENSG00000122547	309.115	-0.979463	0.327613	-2.9897	0.00279255	0.0324925
SEPT10	ENSG00000186522	1936.51	0.770847	0.257855	2.98945	0.00279478	0.0324925
RACK1	ENSG00000204628	17402.3	-0.849327	0.284114	-2.98939	0.00279539	0.0324925
PABPC4	ENSG00000090621	4857.4	-0.676437	0.226305	-2.98905	0.00279847	0.0325008
SLC7A14	ENSG00000013293	26.6786	-1.45358	0.486555	-2.98749	0.00281279	0.0326117
MAFF	ENSG00000185022	2610.07	0.901421	0.301724	2.98756	0.0028121	0.0326117
C1QTNF2	ENSG00000145861	169.757	1.24948	0.418367	2.98656	0.00282139	0.0326837
WDR6	ENSG00000178252	5522.06	-0.785733	0.263162	-2.98573	0.00282898	0.0327439
NINL	ENSG00000101004	935.763	-0.711585	0.238482	-2.98381	0.00284687	0.0329231
DMPK	ENSG00000104936	4727.8	-0.776027	0.260149	-2.98301	0.00285428	0.0329809
NFE2L1	ENSG00000082641	19499.2	-0.680949	0.228348	-2.98207	0.00286309	0.0330548
IDH2	ENSG00000182054	6344.37	-0.755528	0.253404	-2.98151	0.00286828	0.0330589
LONP1	ENSG00000196365	15702.1	-0.739335	0.247952	-2.98176	0.00286593	0.0330589
KCNJ8	ENSG00000121361	271.019	-0.977824	0.328101	-2.98025	0.00288014	0.0331676
CILP2	ENSG00000160161	1301.89	-0.984837	0.33052	-2.97966	0.00288568	0.0331989
ZBTB33	ENSG00000177485	337.606	0.874661	0.293565	2.97945	0.0028877	0.0331989
NUF2	ENSG00000143228	386.555	0.995667	0.334214	2.97913	0.00289068	0.0332052
CEP126	ENSG00000110318	159.097	1.03884	0.348745	2.97881	0.0028937	0.033212
ADCY5	ENSG00000173175	54.1142	-1.33953	0.449735	-2.97849	0.00289669	0.0332184
MAN1B1	ENSG00000177239	12851.3	-0.615279	0.206667	-2.97715	0.00290944	0.0333089
IRX3	ENSG00000177508	7887.4	0.84987	0.285462	2.97717	0.00290918	0.0333089
MMP24	ENSG00000125966	280.425	-0.850459	0.285729	-2.97645	0.00291607	0.0333568
MYH10	ENSG00000133026	7839.3	-0.801146	0.269294	-2.97499	0.00293001	0.0334834
CCNL1	ENSG00000163660	643.277	-0.818026	0.274988	-2.97478	0.00293203	0.0334834
ID1	ENSG00000125968	1943.01	0.842335	0.283284	2.97347	0.00294454	0.0335982
MOB1B	ENSG00000173542	668.966	0.819629	0.275775	2.9721	0.00295772	0.0337204
HIPK3	ENSG00000110422	858.727	0.731431	0.246133	2.97169	0.00296162	0.0337369
SH3TC1	ENSG00000125089	996.033	0.9504	0.319852	2.97137	0.00296471	0.0337439
TRPC4AP	ENSG00000100991	6328.52	-0.646204	0.217529	-2.97065	0.00297171	0.0337445
MARCH7	ENSG00000136536	859.345	0.820475	0.276222	2.97035	0.00297463	0.0337445
SYBU	ENSG00000147642	82.3797	-1.28725	0.43332	-2.97068	0.00297144	0.0337445
WDR73	ENSG00000177082	478.874	-0.744817	0.250747	-2.97039	0.00297423	0.0337445
CPNE3	ENSG00000085719	1457.79	0.780383	0.262914	2.9682	0.00299546	0.0338406
ARFGAP1	ENSG00000101199	18385.5	-0.670681	0.225923	-2.96863	0.00299127	0.0338406
LAMC1	ENSG00000135862	15118.5	-0.798377	0.268901	-2.96904	0.00298731	0.0338406
CTSK	ENSG00000143387	4115.51	0.896036	0.301824	2.96874	0.00299023	0.0338406
GK	ENSG00000198814	149.25	0.989027	0.3332	2.96827	0.00299484	0.0338406
SAMD11	ENSG00000187634	2113.1	-0.939443	0.31667	-2.96663	0.00301086	0.0339865
FOSL1	ENSG00000175592	2710.15	0.882181	0.297443	2.96588	0.00301817	0.0340193
TBC1D3B	ENSG00000274808	29.7592	-1.40813	0.474795	-2.96577	0.00301924	0.0340193
RP11-2C24.9	ENSG00000282034	1317.78	-0.981089	0.330826	-2.96557	0.00302123	0.0340193
COPS2	ENSG00000166200	1130.13	0.935395	0.315546	2.96437	0.00303302	0.0340959
ISY1-RAB43	ENSG00000261796	1419.79	0.898399	0.303051	2.96451	0.00303163	0.0340959
RBPJ	ENSG00000168214	2544.76	0.669345	0.225955	2.96229	0.00305356	0.0342987
NUCKS1	ENSG00000069275	4804.93	0.743108	0.250927	2.96145	0.00306198	0.034365
SNX4	ENSG00000114520	756.546	0.822939	0.27795	2.96074	0.00306902	0.0344158
KCTD9	ENSG00000104756	974.199	0.815779	0.275646	2.95951	0.00308125	0.0345247
ATN1	ENSG00000111676	12759	-0.661342	0.223574	-2.95805	0.00309596	0.034661
PTK2B	ENSG00000120899	303.165	-0.956856	0.323508	-2.95775	0.00309895	0.0346662
SLC12A9	ENSG00000146828	2539.05	-0.748037	0.253069	-2.95586	0.00311796	0.034841
CERCAM	ENSG00000167123	55639.7	-0.682575	0.230936	-2.95569	0.00311967	0.034841
BLOC1S6	ENSG00000104164	2370.02	0.693769	0.234749	2.95536	0.00312299	0.0348497
DNASE1	ENSG00000213918	897.319	-0.810231	0.27429	-2.95392	0.00313767	0.0349848
MKX	ENSG00000150051	101.991	-1.40541	0.475901	-2.95316	0.0031454	0.035014
KLF15	ENSG00000163884	24.7685	-1.39964	0.473922	-2.9533	0.00314396	0.035014
TRAK1	ENSG00000182606	1717.91	-0.710684	0.240758	-2.95186	0.0031587	0.0351335
PNPLA4	ENSG00000006757	436.483	-0.917222	0.310795	-2.95122	0.00316526	0.0351493
AMD1	ENSG00000123505	989.643	0.849956	0.287997	2.95127	0.0031647	0.0351493
DCK	ENSG00000156136	784.326	0.826237	0.280043	2.95039	0.00317372	0.0352146
CDC42	ENSG00000070831	4878.21	0.707997	0.240139	2.94828	0.00319549	0.0354079
SRRM3	ENSG00000177679	134.637	-1.03713	0.351785	-2.9482	0.00319631	0.0354079
ING5	ENSG00000168395	1034.97	-0.739564	0.250886	-2.9478	0.00320042	0.0354247
PAK1	ENSG00000149269	1145.11	0.748106	0.25384	2.94716	0.0032071	0.03547
EXOSC7	ENSG00000075914	798.018	-0.888507	0.301551	-2.94645	0.00321443	0.0354886
ANPEP	ENSG00000166825	16223	-0.72696	0.246732	-2.94636	0.00321538	0.0354886
LMBRD1	ENSG00000168216	436.368	0.813311	0.27605	2.94625	0.00321657	0.0354886
TBC1D19	ENSG00000109680	1603.56	0.923821	0.313662	2.94527	0.00322669	0.0355716
MMD	ENSG00000108960	244.641	0.914317	0.310488	2.94477	0.00323196	0.035601
BLZF1	ENSG00000117475	431.027	0.961161	0.326482	2.944	0.00324004	0.0356355
CAPZA2	ENSG00000198898	3027.34	0.685235	0.232759	2.94397	0.0032403	0.0356355
PSMD1	ENSG00000173692	4606.95	0.709988	0.241201	2.94355	0.00324474	0.0356557
MKNK2	ENSG00000099875	3958.07	-0.731111	0.248402	-2.94326	0.00324774	0.03566
ETV7	ENSG00000010030	126.983	-1.11912	0.380418	-2.94183	0.00326283	0.0357683
GRAMD1C	ENSG00000178075	33.8592	1.41139	0.479728	2.94206	0.00326039	0.0357683
PGM2	ENSG00000169299	1039.58	0.742009	0.25225	2.94156	0.00326564	0.0357704
GRIA3	ENSG00000125675	230.176	1.01367	0.344682	2.9409	0.00327264	0.0357897
S1PR1	ENSG00000170989	199.255	1.00981	0.343365	2.94092	0.00327235	0.0357897
RPL8	ENSG00000161016	86446.4	-0.799538	0.271909	-2.94046	0.00327722	0.0358112
TMEM169	ENSG00000163449	45.1931	1.32452	0.450498	2.94012	0.00328082	0.035822
CLIC1	ENSG00000213719	39100.6	0.6453	0.219587	2.9387	0.00329595	0.0359584
C1QTNF6	ENSG00000133466	2255.82	-0.811691	0.276237	-2.93839	0.0032992	0.0359652
TFEB	ENSG00000112561	1661.08	0.69434	0.236337	2.93793	0.00330416	0.0359907
STAG3	ENSG00000066923	160.536	-1.00366	0.34166	-2.9376	0.00330759	0.0359993
PNO1	ENSG00000115946	1519.43	0.840728	0.286239	2.93716	0.00331235	0.0360225
FAM160B2	ENSG00000158863	5923.3	-0.707952	0.241072	-2.93669	0.00331738	0.0360261
NTM	ENSG00000182667	4070.29	0.695125	0.236708	2.93663	0.00331795	0.0360261
GPATCH11	ENSG00000152133	274.065	0.970951	0.330697	2.93608	0.0033239	0.036062
CBX5	ENSG00000094916	1705.06	0.668359	0.227688	2.93542	0.003331	0.0361104
ANKRD13B	ENSG00000198720	755.538	-0.916418	0.312315	-2.93428	0.00334324	0.0362145
CRIPAK	ENSG00000179979	153.576	-1.15383	0.393274	-2.93392	0.00334709	0.0362275
PDCD10	ENSG00000114209	477.882	0.920707	0.313873	2.93338	0.00335296	0.0362601
UBA3	ENSG00000144744	762.849	0.780077	0.265952	2.93315	0.00335541	0.0362601
FBLN2	ENSG00000163520	3627.19	-1.41601	0.482859	-2.93255	0.00336195	0.0363021
NAGLU	ENSG00000108784	4369.61	-0.638055	0.217692	-2.931	0.0033787	0.0364543
TLE4	ENSG00000106829	596.643	-0.759162	0.259301	-2.92772	0.0034146	0.0367885
WFS1	ENSG00000109501	3113.32	-0.797947	0.272571	-2.92749	0.00341712	0.0367885
DAB2	ENSG00000153071	3423.66	-0.711266	0.242966	-2.92743	0.00341775	0.0367885
NPC2	ENSG00000119655	1076.36	0.896165	0.306536	2.92352	0.00346098	0.0372246
SEC62	ENSG00000008952	2856.92	0.846725	0.289679	2.92297	0.00346708	0.0372609
NDC80	ENSG00000080986	202.175	1.19612	0.409275	2.92252	0.00347211	0.0372857
TIGAR	ENSG00000078237	984.876	0.769825	0.263534	2.92116	0.00348733	0.0373319
GADD45B	ENSG00000099860	5070.19	-0.691072	0.236571	-2.92121	0.00348677	0.0373319
PRR5	ENSG00000186654	957.19	-0.758244	0.25952	-2.92172	0.00348107	0.0373319
CFB	ENSG00000243649	432.797	-0.88792	0.303954	-2.92123	0.00348648	0.0373319
RNF20	ENSG00000155827	980.439	0.809874	0.277419	2.91931	0.00350802	0.0375011
MAP9	ENSG00000164114	346.913	0.890361	0.304995	2.91926	0.00350862	0.0375011
CCDC88A	ENSG00000115355	668.865	0.778028	0.266584	2.91851	0.00351707	0.037562
SEMA3F	ENSG00000001617	786.648	-1.01752	0.348857	-2.91672	0.00353732	0.037639
LPXN	ENSG00000110031	208.379	1.25407	0.430011	2.91636	0.00354138	0.037639
CCND3	ENSG00000112576	3567.6	0.654932	0.224485	2.91748	0.00352868	0.037639
STC2	ENSG00000113739	21664.9	-0.835531	0.286516	-2.91617	0.00354353	0.037639
BCL10	ENSG00000142867	1298.07	0.686821	0.235477	2.91672	0.00353732	0.037639
DAPK3	ENSG00000167657	12102.3	-0.636961	0.218405	-2.91642	0.00354078	0.037639
UBE2V2	ENSG00000169139	1066.48	0.899075	0.308255	2.91666	0.00353798	0.037639
STARD5	ENSG00000172345	284.463	-0.810572	0.278073	-2.91496	0.00355735	0.0377564
CWC22	ENSG00000163510	336.055	1.09198	0.374703	2.91424	0.00356551	0.0378138
KLF7	ENSG00000118263	786.74	-0.79234	0.272025	-2.91275	0.0035826	0.0378483
UBR4	ENSG00000127481	3059.33	-0.709414	0.243507	-2.91332	0.00357611	0.0378483
LARP7	ENSG00000174720	567.686	0.981409	0.336922	2.91287	0.00358125	0.0378483
ZP3	ENSG00000188372	78.2436	-1.19198	0.409213	-2.91285	0.00358145	0.0378483
MYO15B	ENSG00000266714	145.131	-1.27258	0.436813	-2.91333	0.00357592	0.0378483
FAM234B	ENSG00000084444	145.041	-0.96285	0.330594	-2.91249	0.00358562	0.0378509
CALM2	ENSG00000143933	9388.16	0.870796	0.299062	2.91176	0.00359402	0.0379104
ATP6AP1	ENSG00000071553	3428.73	-0.713007	0.245096	-2.90909	0.0036248	0.0381762
KAT2A	ENSG00000108773	1538.16	-0.858677	0.295149	-2.9093	0.00362238	0.0381762
DES	ENSG00000175084	441.867	-1.40578	0.483576	-2.90705	0.0036486	0.0383973
ARHGAP35	ENSG00000160007	7206.33	-0.681465	0.234514	-2.90586	0.00366247	0.0384841
PFKFB3	ENSG00000170525	2209.07	0.699931	0.240865	2.9059	0.00366196	0.0384841
FBXO44	ENSG00000132879	1460.77	-0.810289	0.279043	-2.90382	0.00368643	0.0387061
LSM3	ENSG00000170860	1056.36	0.948177	0.326597	2.9032	0.00369368	0.0387228
SYNGAP1	ENSG00000197283	1621.73	-0.814168	0.280433	-2.90325	0.00369314	0.0387228
SLC25A24	ENSG00000085491	1420.3	0.680457	0.234421	2.90271	0.00369951	0.0387542
LTV1	ENSG00000135521	919.53	0.740333	0.255178	2.90124	0.00371689	0.0389065
SEC22C	ENSG00000093183	1322.64	0.698081	0.240641	2.90092	0.00372065	0.038916
RPL39	ENSG00000198918	1699.59	0.941642	0.324807	2.89908	0.0037426	0.0391158
CTSA	ENSG00000064601	11493.8	-0.685775	0.236682	-2.89745	0.00376207	0.0392592
GDF10	ENSG00000266524	55.4916	1.3934	0.480891	2.89753	0.00376114	0.0392592
SELENOF	ENSG00000183291	2016.41	0.84724	0.292436	2.89718	0.00376532	0.0392633
FCHSD1	ENSG00000197948	3524.63	-0.697214	0.240692	-2.8967	0.0037711	0.0392936
POC1B-GALNT4	ENSG00000259075	73.6915	1.22902	0.424673	2.89405	0.00380312	0.0395971
CD2AP	ENSG00000198087	582.158	0.857462	0.296382	2.89309	0.00381467	0.0396569
NYNRIN	ENSG00000205978	1425.95	-0.728764	0.251886	-2.89322	0.0038131	0.0396569
MAGI1	ENSG00000151276	1031.6	-0.858001	0.296802	-2.89081	0.00384245	0.0399154
SLC2A11	ENSG00000133460	451.967	-0.765238	0.264851	-2.88931	0.00386083	0.040033
CNIH4	ENSG00000143771	1658.03	0.657258	0.227474	2.88938	0.00385999	0.040033
RPP25L	ENSG00000164967	699.644	-0.823565	0.285052	-2.88917	0.00386255	0.040033
LPAR2	ENSG00000064547	77.1146	-1.21305	0.420102	-2.88751	0.00388304	0.0402149
LZIC	ENSG00000162441	452.533	0.787855	0.272901	2.88696	0.00388981	0.0402546
ST3GAL1	ENSG00000008513	2259.4	-0.623192	0.216034	-2.88469	0.00391795	0.0404374
PAPLN	ENSG00000100767	393.349	-0.819998	0.284263	-2.88464	0.00391857	0.0404374
ARHGEF17	ENSG00000110237	11941.7	-0.752649	0.260985	-2.88387	0.00392817	0.0404374
POLN	ENSG00000130997	35.7019	-1.32952	0.460912	-2.88454	0.00391989	0.0404374
PTGFRN	ENSG00000134247	2740.06	-1.01215	0.35093	-2.8842	0.00392409	0.0404374
LNPK	ENSG00000144320	1291.35	0.682804	0.236758	2.88397	0.00392692	0.0404374
SPTAN1	ENSG00000197694	15197.3	-0.671385	0.232786	-2.88413	0.00392491	0.0404374
BCL2A1	ENSG00000140379	30.505	1.40116	0.486082	2.88255	0.00394473	0.0405773
NR1D2	ENSG00000174738	513.225	0.849191	0.294702	2.88152	0.0039576	0.0406791
SPATA2L	ENSG00000158792	1786.66	0.685611	0.237989	2.88085	0.00396605	0.0407222
LDOC1	ENSG00000182195	2042.99	-0.641733	0.222769	-2.88071	0.00396774	0.0407222
SLC4A3	ENSG00000114923	1192.53	-0.763273	0.265136	-2.87879	0.00399199	0.0409403
ZNF503	ENSG00000165655	5833.31	-0.673517	0.23418	-2.87607	0.00402662	0.0412646
NPRL3	ENSG00000103148	1734.84	-0.815327	0.283636	-2.87456	0.00404596	0.0414214
RPA1	ENSG00000132383	2838.9	0.623154	0.216794	2.8744	0.00404798	0.0414214
ITGB1BP1	ENSG00000119185	4801.07	0.690453	0.240269	2.87367	0.00405739	0.0414867
TUBB2B	ENSG00000137285	543.912	-0.880426	0.306508	-2.87244	0.00407319	0.0416171
EBAG9	ENSG00000147654	305.151	0.908406	0.316289	2.87208	0.00407779	0.0416331
C1QTNF1	ENSG00000173918	1256.25	0.998949	0.347867	2.87164	0.00408343	0.0416595
JDP2	ENSG00000140044	5813.04	-0.70614	0.246088	-2.86946	0.00411176	0.0419048
ASB16	ENSG00000161664	99.3937	-1.04223	0.363232	-2.86932	0.0041136	0.0419048
LRP5L	ENSG00000100068	94.8602	-1.06239	0.370338	-2.8687	0.00412162	0.0419158
ZNF135	ENSG00000176293	211.481	-0.871804	0.303924	-2.8685	0.00412424	0.0419158
FAAP100	ENSG00000185504	8164.92	-0.69985	0.243949	-2.86883	0.00411992	0.0419158
SZT2	ENSG00000198198	2220.91	-0.763239	0.266095	-2.86829	0.00412694	0.0419158
DOCK6	ENSG00000130158	1882.18	-0.706658	0.246399	-2.86794	0.00413153	0.0419313
DYNC1H1	ENSG00000197102	8611.45	-0.653626	0.227992	-2.86688	0.00414543	0.0420412
PADI2	ENSG00000117115	21.9323	-1.39451	0.486512	-2.86633	0.00415257	0.0420825
CUL5	ENSG00000166266	777.066	0.720456	0.251384	2.86596	0.00415743	0.0421005
SLC26A1	ENSG00000145217	215.853	-0.921565	0.321702	-2.86466	0.00417461	0.0421497
TXNDC5	ENSG00000239264	16960.9	-0.596325	0.208156	-2.8648	0.0041727	0.0421497
DND1	ENSG00000256453	18.222	-1.38515	0.483516	-2.86474	0.00417355	0.0421497
PCDHGA4	ENSG00000262576	326.072	-0.867414	0.302738	-2.86523	0.00416706	0.0421497
KRT16	ENSG00000186832	237.907	-1.16717	0.407568	-2.86374	0.00418669	0.0422405
CDC42EP3	ENSG00000163171	4961.04	-0.75456	0.263611	-2.8624	0.00420451	0.042389
SERPINI1	ENSG00000163536	147.575	1.15154	0.402586	2.86035	0.00423173	0.0426321
CD58	ENSG00000116815	279.869	0.795986	0.278331	2.85986	0.00423834	0.0426672
OBSL1	ENSG00000124006	6304.51	-0.670287	0.23442	-2.85934	0.00424517	0.0427046
ZGLP1	ENSG00000220201	152.737	-0.906896	0.317383	-2.85741	0.00427109	0.0429337
COX7B	ENSG00000131174	405.7	0.977523	0.342267	2.85603	0.00428979	0.0430584
GTF3C6	ENSG00000155115	3534.17	0.702664	0.246026	2.85606	0.00428939	0.0430584
TMEM128	ENSG00000132406	1044.32	0.81292	0.284689	2.85547	0.00429735	0.0431027
CACNA2D2	ENSG00000007402	43.5261	-1.2847	0.450219	-2.85349	0.0043242	0.0433402
ARL6IP6	ENSG00000177917	880.352	0.75372	0.264204	2.85279	0.00433367	0.0434033
PRPF40A	ENSG00000196504	2131.14	0.680872	0.238705	2.85236	0.00433963	0.0434312
H6PD	ENSG00000049239	7926.05	-0.723277	0.253862	-2.8491	0.00438432	0.0438144
TMEM51	ENSG00000171729	435.425	0.857653	0.30102	2.84915	0.00438356	0.0438144
FAM35A	ENSG00000122376	751.854	0.957202	0.336359	2.84577	0.00443037	0.0442236
PNPLA8	ENSG00000135241	488.577	0.929037	0.326473	2.84568	0.00443173	0.0442236
SUPT7L	ENSG00000119760	841.294	-0.705322	0.248021	-2.8438	0.00445794	0.0444527
CRYZ	ENSG00000116791	479.267	0.881383	0.310065	2.84257	0.00447509	0.0445587
OTUD6B	ENSG00000155100	191.467	0.953492	0.335406	2.8428	0.00447194	0.0445587
RAB31	ENSG00000168461	1842.66	0.683544	0.240539	2.84172	0.00448713	0.0446462
SERPINE1	ENSG00000106366	51273.5	-0.667989	0.235135	-2.84088	0.00449898	0.0447315
GOLGA8O	ENSG00000206127	16.087	-1.36682	0.481327	-2.83968	0.00451585	0.0448666
MRPL42	ENSG00000198015	522.889	0.898867	0.316627	2.83888	0.00452723	0.044947
PIEZO1	ENSG00000103335	19007.3	-0.685325	0.241437	-2.83852	0.00453227	0.0449645
VARS2	ENSG00000137411	1849.47	-0.712195	0.251017	-2.83724	0.00455057	0.0450806
SGK494	ENSG00000167524	18.0148	-1.37894	0.486013	-2.83724	0.00455056	0.0450806
TSGA10IP	ENSG00000175513	76.7957	1.31731	0.464409	2.83654	0.00456057	0.0451143
SPACA6	ENSG00000182310	706.184	-0.868398	0.306147	-2.83654	0.0045605	0.0451143
CHPF2	ENSG00000033100	12525.4	-0.660342	0.232896	-2.83535	0.0045775	0.0452491
C1QTNF5	ENSG00000223953	1657.42	-0.774738	0.273305	-2.8347	0.00458692	0.0453095
AP1S2	ENSG00000182287	289.311	0.878942	0.310095	2.83443	0.00459073	0.0453144
THAP5	ENSG00000177683	686.142	0.734783	0.259499	2.83154	0.00463242	0.0456929
SELENOT	ENSG00000198843	906.604	0.857192	0.302841	2.83051	0.00464743	0.0458079
TXN2	ENSG00000100348	4455.53	-0.814407	0.287796	-2.82981	0.00465762	0.0458753
DCTN6	ENSG00000104671	574.398	0.927445	0.327902	2.82842	0.0046778	0.046041
SLC25A6	ENSG00000169100	60284.3	-0.807496	0.285519	-2.82817	0.00468156	0.0460449
UPF3B	ENSG00000125351	462.103	0.811645	0.287058	2.82746	0.00469187	0.04608
PGAP3	ENSG00000161395	1105.63	-0.700425	0.247707	-2.82764	0.00468927	0.04608
EPHB2	ENSG00000133216	2587.79	-0.902436	0.319277	-2.8265	0.00470603	0.046186
POMP	ENSG00000132963	1377.49	0.801428	0.283599	2.82591	0.0047146	0.0462369
PTTG1	ENSG00000164611	627.394	0.951045	0.336599	2.82545	0.00472135	0.04627
AFF3	ENSG00000144218	150.515	-1.21521	0.430306	-2.82406	0.00474199	0.0464389
SEC61A1	ENSG00000058262	37190.7	-0.581808	0.206366	-2.8193	0.00481278	0.0470563
CES4A	ENSG00000172824	62.8638	-1.18944	0.421881	-2.81937	0.00481183	0.0470563
ZNF267	ENSG00000185947	85.1385	1.16064	0.4117	2.81913	0.00481535	0.0470563
HIST1H2AC	ENSG00000180573	425.235	-0.940045	0.333502	-2.81871	0.00482171	0.0470731
BRI3BP	ENSG00000184992	286.439	0.830117	0.294518	2.81856	0.00482395	0.0470731
MMP19	ENSG00000123342	1010.68	-0.693204	0.246091	-2.81686	0.0048496	0.0472829
RABIF	ENSG00000183155	1090.34	0.65431	0.232299	2.81667	0.00485237	0.0472829
ETFB	ENSG00000105379	10609.3	-0.617308	0.219212	-2.81603	0.00486205	0.0473436
IPO7	ENSG00000205339	3571.56	0.629525	0.223702	2.81413	0.00489101	0.0475917
HPCAL1	ENSG00000115756	3643.41	0.649891	0.230993	2.81346	0.0049011	0.047656
WARS	ENSG00000140105	4140.14	-0.706625	0.251213	-2.81285	0.0049104	0.0476786
CCDC58	ENSG00000160124	125.88	1.07438	0.381944	2.81293	0.00490925	0.0476786
CCT8	ENSG00000156261	1673.58	0.849473	0.302025	2.81259	0.00491442	0.0476839
RHOBTB1	ENSG00000072422	632.433	-0.67726	0.24104	-2.80974	0.00495811	0.0480396
SCOC	ENSG00000153130	1092.57	0.795436	0.283077	2.80996	0.00495475	0.0480396
P4HA2	ENSG00000072682	4918.16	-0.737822	0.26268	-2.80882	0.00497228	0.0480748
PHLPP1	ENSG00000081913	225.274	-0.898492	0.319832	-2.80927	0.00496547	0.0480748
COX7A2	ENSG00000112695	419.271	0.841657	0.299624	2.80904	0.00496893	0.0480748
FOXO1	ENSG00000150907	162.237	1.06707	0.379965	2.80832	0.00498	0.0481154
LLPH	ENSG00000139233	643.89	0.866325	0.308547	2.80776	0.00498876	0.0481386
TCF7L2	ENSG00000148737	525.404	-0.762922	0.271723	-2.80771	0.00498944	0.0481386
CUL7	ENSG00000044090	5836.8	-0.761378	0.271225	-2.80718	0.00499774	0.0481847
KIF4A	ENSG00000090889	299.274	0.945568	0.336913	2.80656	0.00500734	0.0482433
FAM126A	ENSG00000122591	2822.4	0.782568	0.279024	2.80466	0.005037	0.0484948
LARP4	ENSG00000161813	674.398	0.787535	0.280829	2.80432	0.00504231	0.0485119
TOM1L2	ENSG00000175662	4855.13	-0.637747	0.227496	-2.80333	0.00505773	0.048626
DDX10	ENSG00000178105	522.895	0.758908	0.270812	2.80234	0.00507332	0.0487317
SLC26A6	ENSG00000225697	552.749	-0.807616	0.28821	-2.80218	0.00507585	0.0487317
SLC6A9	ENSG00000196517	2755.43	-0.854777	0.305069	-2.80191	0.00508004	0.0487377
SLC8B1	ENSG00000089060	909.114	-0.779147	0.278128	-2.8014	0.00508818	0.0487816
SKA1	ENSG00000154839	170.222	1.00337	0.358369	2.79984	0.00511287	0.048984
MSMO1	ENSG00000052802	996.776	0.786495	0.281045	2.79846	0.00513466	0.0491583
RAB13	ENSG00000143545	22139.9	0.598168	0.21387	2.79687	0.00516	0.0493319
SGCB	ENSG00000163069	2586.09	0.655087	0.234209	2.79702	0.00515764	0.0493319
KTN1	ENSG00000126777	2684.97	0.843062	0.301456	2.79663	0.00516384	0.0493341
TM6SF2	ENSG00000213996	30.5819	-1.28865	0.461007	-2.79528	0.00518541	0.0495056
CDCA4	ENSG00000170779	1962.18	0.756569	0.270711	2.79475	0.00519398	0.0495528
DCAKD	ENSG00000172992	1027.81	-0.660459	0.236444	-2.7933	0.00521731	0.0497261
EGR3	ENSG00000179388	626.479	0.807198	0.28899	2.79317	0.00521941	0.0497261
ADORA2A	ENSG00000128271	58.3452	-1.2393	0.443946	-2.79154	0.00524571	0.049942
ACAA1	ENSG00000060971	2317.34	-0.636276	0.227975	-2.79099	0.00525474	0.0499665
EFNB3	ENSG00000108947	469.824	-0.818956	0.293434	-2.79094	0.0052556	0.0499665
TTC28	ENSG00000100154	1396.11	-0.691612	0.247863	-2.7903	0.00526591	0.0500298
AHCY	ENSG00000101444	3890.34	-0.796194	0.285564	-2.78814	0.00530114	0.0503296
ATP6V1D	ENSG00000100554	1683.17	0.696577	0.249938	2.787	0.00531989	0.0504027
DNAJC15	ENSG00000120675	686.419	0.928717	0.333196	2.7873	0.00531497	0.0504027
GOLGA6L10	ENSG00000278662	81.0694	-1.20787	0.433384	-2.78705	0.00531896	0.0504027
TMEM55A	ENSG00000155099	520.612	0.80474	0.28895	2.78505	0.00535196	0.0506714
FDFT1	ENSG00000079459	4285.11	0.63287	0.227269	2.78468	0.00535806	0.0506873
PARP2	ENSG00000129484	646.104	0.780318	0.280236	2.7845	0.00536105	0.0506873
ASAP3	ENSG00000088280	3669.54	-0.61896	0.222365	-2.78353	0.00537708	0.0507337
DNASE2	ENSG00000105612	2233.54	-0.654018	0.234951	-2.78364	0.00537527	0.0507337
PPIG	ENSG00000138398	981.763	0.922401	0.331339	2.78386	0.0053717	0.0507337
ARID1A	ENSG00000117713	1889.39	-0.76181	0.273732	-2.78305	0.00538508	0.0507392
ABCE1	ENSG00000164163	1207.51	0.822359	0.295481	2.78312	0.00538385	0.0507392
SLC13A4	ENSG00000164707	37.6162	-1.26665	0.455216	-2.78253	0.00539371	0.0507506
HOXB7	ENSG00000260027	1512.56	1.0003	0.359476	2.78266	0.00539149	0.0507506
ATP13A1	ENSG00000105726	3821.38	-0.674973	0.24279	-2.78007	0.00543466	0.0511008
PBDC1	ENSG00000102390	508.729	0.789579	0.284054	2.77968	0.00544133	0.0511246
PSMC3IP	ENSG00000131470	800.065	0.775597	0.279064	2.77929	0.00544785	0.0511246
BEND6	ENSG00000151917	514.977	0.782565	0.281574	2.77925	0.00544841	0.0511246
NATD1	ENSG00000274180	1816.67	-0.621865	0.223849	-2.77805	0.00546854	0.0512783
TSG101	ENSG00000074319	3222.07	0.636011	0.228982	2.77756	0.00547685	0.051286
WASL	ENSG00000106299	1493.55	0.65332	0.235208	2.77763	0.00547576	0.051286
HPS4	ENSG00000100099	614.952	-0.777281	0.279952	-2.77648	0.00549518	0.0514224
TAF13	ENSG00000197780	764.693	0.841966	0.303543	2.7738	0.00554064	0.0518124
FHOD1	ENSG00000135723	3622.48	0.665198	0.239905	2.77275	0.00555847	0.0519436
DHX29	ENSG00000067248	1025.29	0.682303	0.246154	2.77185	0.00557385	0.0519609
NUDT12	ENSG00000112874	146.738	1.09244	0.394113	2.7719	0.00557305	0.0519609
PCMT1	ENSG00000120265	2169.13	0.609192	0.219777	2.77186	0.00557368	0.0519609
MYL5	ENSG00000215375	703.848	-0.666568	0.240486	-2.77175	0.00557551	0.0519609
RGS20	ENSG00000147509	72.4769	1.2006	0.433346	2.77053	0.00559652	0.0521211
BMI1	ENSG00000168283	831.336	0.796541	0.28764	2.76922	0.005619	0.0522239
FOXN2	ENSG00000170802	242.554	0.959976	0.346656	2.76925	0.00561861	0.0522239
FAM72D	ENSG00000215784	107.699	1.14478	0.413355	2.76948	0.00561458	0.0522239
NEMF	ENSG00000165525	612.124	0.852198	0.307814	2.76854	0.00563073	0.0522973
WHRN	ENSG00000095397	268.112	-0.77955	0.281692	-2.76738	0.00565087	0.0524488
RCC1L	ENSG00000274523	4671.57	-0.644761	0.233016	-2.76702	0.0056571	0.0524711
NISCH	ENSG00000010322	9182.25	-0.629862	0.227651	-2.76679	0.00566116	0.0524732
XPO1	ENSG00000082898	1829.08	0.664192	0.24013	2.76597	0.00567544	0.0525699
KIF18A	ENSG00000121621	145.702	1.12458	0.406649	2.76547	0.00568406	0.0525785
MYO1D	ENSG00000176658	8726.32	0.582421	0.210593	2.76563	0.00568135	0.0525785
TNFAIP2	ENSG00000185215	1529.09	-0.953738	0.344969	-2.7647	0.00569745	0.0526668
NKTR	ENSG00000114857	827.09	-0.732454	0.265016	-2.76382	0.00571299	0.0527747
METRN	ENSG00000103260	1679.9	-0.647271	0.234287	-2.76273	0.00573197	0.0529042
CDKN1C	ENSG00000129757	226.169	-1.03168	0.37345	-2.76257	0.00573474	0.0529042
EFEMP2	ENSG00000172638	28455.3	-0.644238	0.233252	-2.76198	0.0057452	0.052965
PBXIP1	ENSG00000163346	14718.6	-0.589293	0.213434	-2.761	0.00576241	0.0530879
AIDA	ENSG00000186063	2056.08	0.597779	0.216542	2.76057	0.00577005	0.0531225
TPP2	ENSG00000134900	819.068	0.657093	0.238091	2.75984	0.00578292	0.0531333
GSTCD	ENSG00000138780	174.957	0.911011	0.330114	2.75969	0.00578568	0.0531333
NMNAT3	ENSG00000163864	12.9777	-1.32749	0.481006	-2.75982	0.00578339	0.0531333
PPP3R1	ENSG00000221823	1171.31	0.687149	0.249001	2.75963	0.00578675	0.0531333
DMRTA1	ENSG00000176399	129.84	1.21002	0.438665	2.75841	0.0058084	0.0532962
RPA3	ENSG00000106399	128.8	1.01458	0.367848	2.75814	0.00581307	0.0533033
TRNP1	ENSG00000253368	469.051	-0.845056	0.306462	-2.75746	0.00582529	0.0533796
GATSL3	ENSG00000239282	389.863	-0.880446	0.319333	-2.75714	0.00583095	0.0533958
TBC1D15	ENSG00000121749	519.489	0.883082	0.320317	2.7569	0.00583525	0.0533993
HLTF	ENSG00000071794	586.169	0.809726	0.293821	2.75585	0.00585401	0.0535352
CEP162	ENSG00000135315	110.974	1.082	0.392774	2.75476	0.00587353	0.0536778
MORF4L1	ENSG00000185787	13013.6	0.672466	0.244203	2.75371	0.00589239	0.0538142
POC1B	ENSG00000139323	265.151	0.848682	0.308344	2.75238	0.0059163	0.0539842
COPS8	ENSG00000198612	2655.43	0.590742	0.21464	2.75224	0.00591889	0.0539842
SKA3	ENSG00000165480	326.939	0.908853	0.330268	2.75186	0.00592574	0.0540107
ADAM11	ENSG00000073670	40.555	-1.29022	0.469047	-2.75073	0.00594625	0.0541255
PTRF	ENSG00000177469	170715	-0.59403	0.215945	-2.75084	0.00594423	0.0541255
PLEKHH2	ENSG00000152527	94.0789	-1.04836	0.381308	-2.74939	0.00597063	0.0543113
HGSNAT	ENSG00000165102	2060.78	-0.628004	0.228758	-2.74528	0.00604597	0.0549601
OBSCN	ENSG00000154358	466.138	-0.846868	0.308565	-2.74454	0.00605961	0.0550475
HLA-DPA1	ENSG00000231389	113.769	-1.14468	0.417306	-2.74303	0.00608748	0.055264
AKAP17A	ENSG00000197976	3173.71	-0.697484	0.254371	-2.74199	0.00610685	0.055403
CH507-9B2.1	ENSG00000277117	14.4417	1.28478	0.468768	2.74075	0.00612985	0.0555749
THNSL2	ENSG00000144115	383.286	-0.847622	0.309428	-2.73932	0.00615672	0.0557815
CBX3	ENSG00000122565	8526.98	0.678988	0.247943	2.73849	0.00617223	0.0558851
PTPRJ	ENSG00000149177	308.711	-0.756709	0.276369	-2.73804	0.00618066	0.0559194
CSPG4	ENSG00000173546	11240.8	-0.983211	0.359118	-2.73785	0.0061842	0.0559194
ERBB2	ENSG00000141736	6613.73	-0.639099	0.233458	-2.73754	0.00619005	0.0559353
ARPP19	ENSG00000128989	1733.24	0.64257	0.234758	2.73716	0.00619727	0.0559636
NDC1	ENSG00000058804	313.025	0.831977	0.304026	2.73653	0.00620905	0.056033
RUFY2	ENSG00000204130	336.368	0.801647	0.293049	2.73553	0.0062279	0.056166
YIPF1	ENSG00000058799	694.367	0.689703	0.252243	2.73428	0.00625165	0.0563102
TNRC18	ENSG00000182095	21345.6	-0.675295	0.246976	-2.73426	0.00625212	0.0563102
PRDX1	ENSG00000117450	2623.93	0.844004	0.308731	2.73379	0.00626107	0.0563538
LRCH1	ENSG00000136141	420.424	0.736012	0.269355	2.7325	0.00628554	0.0564996
LYPD1	ENSG00000150551	1209.22	-0.782158	0.286226	-2.73266	0.00628251	0.0564996
SGTB	ENSG00000197860	559.473	0.713432	0.261149	2.7319	0.00629707	0.0565661
FUT2	ENSG00000176920	14.6582	-1.28937	0.472034	-2.73151	0.00630454	0.0565961
TMEM94	ENSG00000177728	2009.16	-0.73078	0.267596	-2.7309	0.00631609	0.0566626
GNPAT	ENSG00000116906	1671.41	0.606313	0.222047	2.73057	0.00632257	0.0566836
ATF1	ENSG00000123268	699.815	0.751164	0.275245	2.72908	0.00635115	0.0568652
PHYKPL	ENSG00000175309	856.203	-0.642047	0.235252	-2.72919	0.00634901	0.0568652
NCOR2	ENSG00000196498	25841.7	-0.603806	0.221297	-2.72849	0.00636252	0.0569297
TMEM161A	ENSG00000064545	1813.22	-0.689917	0.25291	-2.72792	0.00637347	0.0569905
METAP1D	ENSG00000172878	275.158	-0.871796	0.319838	-2.72574	0.00641571	0.0573307
HIRIP3	ENSG00000149929	2013.66	0.682735	0.250538	2.72508	0.00642863	0.0574086
FBXO41	ENSG00000163013	202.466	-0.834367	0.306207	-2.72484	0.00643321	0.0574121
NFU1	ENSG00000169599	1327.56	0.684394	0.251299	2.72342	0.00646095	0.057622
ADD3	ENSG00000148700	2685.55	0.810364	0.297624	2.72278	0.00647353	0.0576857
TVP23B	ENSG00000171928	767.488	0.697304	0.256115	2.72263	0.00647652	0.0576857
NUBP1	ENSG00000103274	2145.7	0.610263	0.224304	2.7207	0.00651444	0.0578908
MAP3K8	ENSG00000107968	42.2411	-1.23753	0.454885	-2.72054	0.00651752	0.0578908
CBLN3	ENSG00000139899	403.307	-0.71372	0.262313	-2.72087	0.00651101	0.0578908
MFSD14A	ENSG00000156875	1395.72	0.651173	0.239368	2.72038	0.00652071	0.0578908
DAGLB	ENSG00000164535	1000.79	-0.665852	0.244704	-2.72105	0.0065075	0.0578908
P2RX4	ENSG00000135124	342.258	-0.834089	0.306759	-2.71904	0.0065472	0.0580883
RANBP2	ENSG00000153201	1364.93	0.710382	0.261285	2.7188	0.00655193	0.0580926
FAM156B	ENSG00000179304	1152.55	-0.951118	0.349968	-2.71772	0.00657327	0.0582441
DDX59	ENSG00000118197	333.814	0.792402	0.291707	2.71643	0.00659903	0.0584345
IMPA1	ENSG00000133731	258.579	0.930409	0.342616	2.71561	0.00661546	0.0584747
PGBD1	ENSG00000137338	233.917	0.794531	0.292585	2.71556	0.00661639	0.0584747
ROBO1	ENSG00000169855	1044.61	-0.720038	0.265147	-2.71562	0.0066152	0.0584747
PPFIBP2	ENSG00000166387	164.079	-0.960502	0.353784	-2.71493	0.00662889	0.0585473
GINS2	ENSG00000131153	418.568	0.876234	0.322789	2.71457	0.00663624	0.0585744
SLC7A8	ENSG00000092068	1105.77	0.949834	0.350084	2.71316	0.00666442	0.0587474
LY96	ENSG00000154589	135.211	1.14263	0.42114	2.71317	0.0066642	0.0587474
DDIAS	ENSG00000165490	57.1359	1.18847	0.438576	2.70983	0.00673182	0.0593033
SOCS5	ENSG00000171150	1437.15	0.784496	0.28975	2.70749	0.0067794	0.059684
PRR11	ENSG00000068489	347.854	0.842826	0.311371	2.70682	0.00679314	0.0596897
CACHD1	ENSG00000158966	86.0882	-1.05357	0.389198	-2.70704	0.00678864	0.0596897
TRIL	ENSG00000255690	114.847	1.10229	0.407204	2.70698	0.00678985	0.0596897
USP15	ENSG00000135655	570.475	0.855663	0.316229	2.70584	0.00681327	0.0598282
SAMD9L	ENSG00000177409	408.269	0.881354	0.32575	2.70562	0.00681775	0.0598292
DDB1	ENSG00000167986	6919.86	-0.628835	0.232504	-2.70463	0.00683813	0.0599695
FUNDC1	ENSG00000069509	311.854	0.831566	0.307491	2.70436	0.00684357	0.0599788
RP4-613B23.5	ENSG00000280571	479.841	0.870015	0.321759	2.70393	0.00685249	0.0600185
EXOC5	ENSG00000070367	1645.56	0.66168	0.244785	2.7031	0.00686955	0.0601294
GOLM1	ENSG00000135052	15783.1	-0.579312	0.21434	-2.70277	0.00687644	0.0601513
RP2	ENSG00000102218	567.286	0.654956	0.242352	2.70249	0.00688216	0.0601628
GRAMD1B	ENSG00000023171	653.837	0.831912	0.308047	2.7006	0.00692143	0.0604675
TRPV4	ENSG00000111199	593.248	-0.654136	0.24225	-2.70025	0.00692875	0.0604928
ATP9B	ENSG00000166377	706.581	-0.638083	0.236376	-2.69944	0.00694568	0.0605634
MCFD2	ENSG00000180398	7168.36	0.69353	0.256906	2.69955	0.00694331	0.0605634
ORC3	ENSG00000135336	225.071	1.00414	0.372209	2.69779	0.00698024	0.0608259
FNDC3A	ENSG00000102531	1235.39	0.727815	0.269864	2.69696	0.0069975	0.0608632
ZC3HAV1	ENSG00000105939	1107.92	0.63168	0.23422	2.69695	0.00699787	0.0608632
TOP1MT	ENSG00000184428	1281.95	-0.611204	0.226628	-2.69695	0.00699774	0.0608632
NEDD1	ENSG00000139350	425.615	0.837154	0.310554	2.69568	0.00702448	0.0610559
ACTR10	ENSG00000131966	2633.4	0.60883	0.225969	2.6943	0.0070536	0.06127
DNAJB1	ENSG00000132002	6456.55	0.61394	0.228019	2.6925	0.0070919	0.0615637
SMCO4	ENSG00000166002	943.581	-0.657314	0.244225	-2.69143	0.00711465	0.0617219
UBE2W	ENSG00000104343	531.884	0.837544	0.311267	2.69076	0.00712902	0.0618074
NBPF3	ENSG00000142794	210.775	-0.899568	0.334524	-2.68909	0.00716462	0.0620375
EGFL8	ENSG00000241404	155.979	-0.964415	0.358636	-2.68912	0.00716401	0.0620375
SHMT2	ENSG00000182199	14433.9	-0.711747	0.264728	-2.68859	0.00717536	0.0620911
MSLN	ENSG00000102854	11.3701	-1.25677	0.467589	-2.68776	0.00719324	0.0622065
C5orf30	ENSG00000181751	1498.09	0.734062	0.273183	2.68707	0.00720828	0.0622972
TRABD2A	ENSG00000186854	42.8519	-1.19095	0.443255	-2.68684	0.00721318	0.0623002
SESN2	ENSG00000130766	4176.57	-0.734707	0.273471	-2.6866	0.00721833	0.0623053
GAA	ENSG00000171298	14138.9	-0.565723	0.210674	-2.6853	0.00724647	0.0625088
TREX2	ENSG00000183479	59.5595	-1.15064	0.428755	-2.68367	0.00728191	0.0627749
SP100	ENSG00000067066	2610.2	0.660988	0.246342	2.68321	0.00729184	0.0627922
RBBP8	ENSG00000101773	648.918	0.718846	0.267918	2.68308	0.00729476	0.0627922
MYO10	ENSG00000145555	3540.15	0.658784	0.245545	2.68295	0.00729768	0.0627922
GALT	ENSG00000213930	555.832	-0.79473	0.296287	-2.68229	0.00731191	0.0628751
IDUA	ENSG00000127415	1500.64	-0.665015	0.247962	-2.68192	0.00732009	0.0629059
PTS	ENSG00000150787	1163.68	0.617777	0.230447	2.68078	0.00734507	0.0630809
HDAC7	ENSG00000061273	10102.6	-0.653743	0.243892	-2.68046	0.00735214	0.063102
TTC7A	ENSG00000068724	2937.62	-0.630043	0.235078	-2.68014	0.00735907	0.0631219
NUMA1	ENSG00000137497	20713.4	-0.74541	0.278149	-2.67989	0.00736464	0.0631301
P3H2	ENSG00000090530	391.33	-0.981275	0.366212	-2.67953	0.00737253	0.0631581
ZMAT3	ENSG00000172667	1535.32	0.685395	0.255818	2.67923	0.00737919	0.0631757
INPP4A	ENSG00000040933	600.69	-0.709383	0.264793	-2.67901	0.00738406	0.0631778
ERH	ENSG00000100632	1215.85	0.741413	0.276901	2.67754	0.00741657	0.0634051
SUCLA2	ENSG00000136143	1007.26	0.643563	0.24037	2.67739	0.00741989	0.0634051
SLC16A5	ENSG00000170190	288.87	-0.767373	0.286729	-2.6763	0.00744409	0.0635721
EIF5B	ENSG00000158417	5418.85	0.840431	0.314132	2.67541	0.00746381	0.0637008
TMEM38B	ENSG00000095209	159.794	0.902504	0.337462	2.67439	0.00748655	0.0638551
USP12	ENSG00000152484	556.758	0.757413	0.28328	2.67373	0.00750138	0.0638663
C10orf10	ENSG00000165507	3387.36	-0.689768	0.257962	-2.67392	0.00749714	0.0638663
MICAL3	ENSG00000243156	3734.61	-0.659895	0.246809	-2.6737	0.00750188	0.0638663
NRROS	ENSG00000174004	69.2064	1.11814	0.418289	2.67312	0.00751487	0.0639372
LRRC37A2	ENSG00000238083	308.041	-1.10748	0.414434	-2.67227	0.00753405	0.0640605
STAM2	ENSG00000115145	1362.07	0.643275	0.240818	2.67122	0.00755771	0.0641023
AJUBA	ENSG00000129474	3513.33	-0.668535	0.250237	-2.67161	0.00754881	0.0641023
AZIN1	ENSG00000155096	1672.06	0.725903	0.271722	2.67149	0.0075515	0.0641023
MKL1	ENSG00000196588	3686.33	-0.637759	0.238746	-2.67129	0.00755606	0.0641023
CLTC	ENSG00000141367	8909.72	0.584636	0.21897	2.66993	0.00758667	0.064308
NUP160	ENSG00000030066	602.5	0.673512	0.252361	2.66885	0.00761125	0.0644251
TTC1	ENSG00000113312	679.604	0.810389	0.303665	2.6687	0.0076146	0.0644251
PSD3	ENSG00000156011	661.481	0.687413	0.257562	2.66892	0.00760955	0.0644251
SPCS2	ENSG00000118363	8450.54	0.57419	0.215228	2.66782	0.00763444	0.064553
RUNX1	ENSG00000159216	2197.6	-0.611579	0.229377	-2.66626	0.00766999	0.0648136
TEAD3	ENSG00000007866	6369.71	-0.60546	0.227209	-2.66477	0.00770418	0.0650623
B4GALT1	ENSG00000086062	16362.2	-0.571915	0.214682	-2.66401	0.00772151	0.0651282
STX16	ENSG00000124222	4057.37	-0.567878	0.213152	-2.66419	0.00771743	0.0651282
PHYHD1	ENSG00000175287	121.514	-1.01364	0.380555	-2.66359	0.00773111	0.065169
NCSTN	ENSG00000162736	2097.09	-0.607562	0.228202	-2.66239	0.00775881	0.0653623
EMC2	ENSG00000104412	321.384	0.94127	0.353603	2.66194	0.00776921	0.0654096
ADGRE5	ENSG00000123146	1849.66	-0.648975	0.243858	-2.66128	0.00778453	0.0654982
MICU2	ENSG00000165487	840.382	0.770999	0.289957	2.65901	0.00783716	0.0659005
RPA2	ENSG00000117748	651.585	0.684245	0.257364	2.65867	0.00784505	0.0659264
CLDND1	ENSG00000080822	766.401	0.688106	0.258868	2.65814	0.00785732	0.065989
FABP3	ENSG00000121769	42.4366	1.17118	0.440705	2.65751	0.00787202	0.0660719
EDEM2	ENSG00000088298	1691	-0.644875	0.242698	-2.65711	0.00788146	0.0661105
HTR1F	ENSG00000179097	42.6383	1.23984	0.467133	2.65415	0.00795093	0.0666523
MCM6	ENSG00000076003	1541.73	0.644141	0.242766	2.65334	0.00797	0.0667123
DNAJB9	ENSG00000128590	1967.54	0.800098	0.301557	2.65322	0.00797271	0.0667123
ETNK2	ENSG00000143845	276.486	-0.892348	0.336276	-2.65362	0.00796328	0.0667123
TSPAN2	ENSG00000134198	260.12	-0.896088	0.337906	-2.65188	0.00800439	0.0669365
TRPC4	ENSG00000133107	36.7497	-1.22123	0.460623	-2.65126	0.00801922	0.0670195
NR3C1	ENSG00000113580	1314.83	0.77619	0.29291	2.64993	0.00805085	0.0672428
MCM10	ENSG00000065328	108.734	1.07241	0.404763	2.64947	0.0080617	0.0672722
TAX1BP1	ENSG00000106052	1723.74	0.687413	0.259479	2.64921	0.00806807	0.0672722
FAM193B	ENSG00000146067	2979.55	-0.624606	0.235775	-2.64916	0.00806912	0.0672722
ITPRIPL2	ENSG00000205730	2804.51	0.746356	0.282073	2.64597	0.00814572	0.0678694
ATRX	ENSG00000085224	1040.88	0.815391	0.308328	2.64456	0.00817975	0.0681115
CHKA	ENSG00000110721	237.972	-0.840889	0.318221	-2.64247	0.00823037	0.068325
CPXM2	ENSG00000121898	634.576	0.99438	0.376263	2.64278	0.00822295	0.068325
PTPN12	ENSG00000127947	1012.65	0.717775	0.271624	2.64253	0.00822893	0.068325
CEP350	ENSG00000135837	330.321	0.821296	0.310738	2.64305	0.00821629	0.068325
SLC9A8	ENSG00000197818	1037.79	-0.684221	0.258931	-2.64249	0.00822999	0.068325
SCFD1	ENSG00000092108	800.058	0.865314	0.327524	2.64199	0.00824207	0.0683393
PTP4A1	ENSG00000112245	2953.49	0.73262	0.27729	2.64207	0.00824014	0.0683393
METRNL	ENSG00000176845	4992.87	-0.646524	0.244803	-2.64099	0.00826637	0.0684993
GRB10	ENSG00000106070	1036.17	-0.631398	0.239178	-2.63987	0.00829385	0.0686853
KMT5C	ENSG00000133247	776.144	-0.665509	0.252132	-2.63953	0.00830222	0.068713
RIF1	ENSG00000080345	621.168	0.78139	0.296091	2.63903	0.00831448	0.0687729
HCLS1	ENSG00000180353	350.155	-1.01077	0.383154	-2.63802	0.00833915	0.0689353
BRPF3	ENSG00000096070	2555.71	-0.654606	0.248206	-2.63735	0.0083556	0.0690296
MLXIP	ENSG00000175727	3757.93	-0.674747	0.255902	-2.63673	0.00837083	0.0690988
CDCA2	ENSG00000184661	242.941	0.871708	0.330618	2.6366	0.00837408	0.0690988
ABHD6	ENSG00000163686	194.679	0.831879	0.315539	2.63637	0.00837979	0.0691042
TOPORS	ENSG00000197579	607.289	0.729299	0.276712	2.63559	0.00839902	0.0692211
DHX15	ENSG00000109606	2284.9	0.586207	0.222472	2.63497	0.00841444	0.0692402
SMARCA5	ENSG00000153147	1645.66	0.77247	0.293193	2.63468	0.00842159	0.0692402
RACGAP1	ENSG00000161800	801.492	0.822353	0.312114	2.63479	0.00841903	0.0692402
NPLOC4	ENSG00000182446	7194.37	-0.662631	0.251488	-2.63484	0.00841761	0.0692402
ZXDC	ENSG00000070476	749.211	-0.723365	0.274596	-2.63428	0.00843149	0.06928
EIF3CL	ENSG00000205609	428.68	-0.941875	0.357579	-2.63403	0.0084378	0.0692902
SHOC2	ENSG00000108061	1204.93	0.725163	0.275495	2.63222	0.00848283	0.0696183
SNRNP48	ENSG00000168566	452.492	0.701493	0.26653	2.63195	0.00848963	0.0696322
ARRDC3	ENSG00000113369	572.169	0.766379	0.291329	2.63063	0.00852271	0.0698617
SRC	ENSG00000197122	3913.09	-0.629658	0.239407	-2.63007	0.00853666	0.0699341
TANK	ENSG00000136560	688.363	0.732961	0.278727	2.62968	0.00854663	0.069974
NUP88	ENSG00000108559	660.845	0.637036	0.242353	2.62855	0.00857507	0.0701229
POGLUT1	ENSG00000163389	354.92	0.76121	0.289581	2.62866	0.0085721	0.0701229
EP400NL	ENSG00000185684	624.848	-0.662243	0.251987	-2.62809	0.00858669	0.070176
POM121C	ENSG00000272391	2111.97	-0.664356	0.252863	-2.62733	0.00860572	0.0702895
PPP5C	ENSG00000011485	4810.46	0.54657	0.208064	2.62693	0.00861588	0.0703064
CCNA2	ENSG00000145386	824.163	0.899591	0.342461	2.62684	0.00861807	0.0703064
DYNC1I2	ENSG00000077380	2357.62	0.62444	0.237805	2.62585	0.00864333	0.0704704
HSBP1L1	ENSG00000226742	271.868	-1.00136	0.381496	-2.62482	0.00866946	0.0706414
SSB	ENSG00000138385	2052.91	0.766643	0.292102	2.62457	0.00867584	0.0706513
SECISBP2L	ENSG00000138593	965.122	0.639802	0.2438	2.62429	0.00868295	0.0706672
CUL2	ENSG00000108094	1067.95	0.646761	0.24659	2.62282	0.00872056	0.0708267
NDUFA8	ENSG00000119421	3566.59	0.621662	0.236991	2.62315	0.00871219	0.0708267
RAB28	ENSG00000157869	796.098	0.678256	0.258581	2.62299	0.0087161	0.0708267
KRCC1	ENSG00000172086	592.551	0.800405	0.305182	2.62271	0.00872326	0.0708267
RGCC	ENSG00000102760	92.3526	1.17687	0.448766	2.62247	0.00872951	0.0708354
LIN7C	ENSG00000148943	435.928	0.747021	0.284891	2.62213	0.00873824	0.0708642
NBN	ENSG00000104320	1136.74	0.681289	0.259907	2.62128	0.00876008	0.0709992
FEZ2	ENSG00000171055	1015.3	0.726632	0.277364	2.61978	0.00879874	0.0712703
NFE2	ENSG00000123405	54.7909	-1.16602	0.445127	-2.61953	0.00880517	0.0712802
PCED1B	ENSG00000179715	82.5577	-0.984006	0.375745	-2.61881	0.00882366	0.0713877
QRICH2	ENSG00000129646	393.315	-1.0007	0.382156	-2.61855	0.00883031	0.0713992
ZBTB12	ENSG00000204366	586.661	-0.698726	0.26695	-2.61744	0.00885911	0.0715897
ERAP1	ENSG00000164307	1383.98	-0.584362	0.223405	-2.6157	0.00890442	0.0719134
ZEB2	ENSG00000169554	1745.48	0.603422	0.230732	2.61525	0.00891617	0.0719658
QSER1	ENSG00000060749	511.887	0.825441	0.315738	2.61432	0.00894043	0.0720437
CNN1	ENSG00000130176	10467.7	-1.21093	0.463166	-2.61447	0.00893667	0.0720437
KIAA1644	ENSG00000138944	1733.51	0.751899	0.287612	2.61428	0.00894162	0.0720437
ZNF644	ENSG00000122482	471.93	0.846563	0.323885	2.61377	0.00895484	0.0721078
KLHL21	ENSG00000162413	5470.34	-0.694083	0.265683	-2.61245	0.00898955	0.0723022
PTRHD1	ENSG00000184924	1357.99	-0.691079	0.264525	-2.61252	0.00898761	0.0723022
DIS3	ENSG00000083520	630.408	0.708517	0.271255	2.612	0.00900149	0.0723557
TMEM25	ENSG00000149582	820.892	-0.753451	0.288585	-2.61085	0.00903181	0.0725568
MATR3	ENSG00000015479	3438.69	0.767566	0.294108	2.60981	0.00905934	0.0727352
MAN2B2	ENSG00000013288	6887.55	-0.610608	0.234051	-2.60887	0.00908429	0.0728073
SLC46A1	ENSG00000076351	676.051	-0.69337	0.265756	-2.60904	0.00907956	0.0728073
C14orf93	ENSG00000100802	358.113	-0.705505	0.270409	-2.60903	0.00907995	0.0728073
GDF5OS	ENSG00000204183	22.6286	-1.25563	0.481356	-2.60852	0.0090934	0.0728377
HSD3B7	ENSG00000099377	3326.22	0.639999	0.245373	2.60828	0.00909996	0.0728476
TIMELESS	ENSG00000111602	710.49	0.702101	0.269293	2.60721	0.00912843	0.0729049
PRKD3	ENSG00000115825	739.573	0.704619	0.270229	2.60749	0.00912086	0.0729049
RPS3	ENSG00000149273	25381.7	-0.692504	0.265605	-2.60727	0.00912671	0.0729049
ZNF692	ENSG00000171163	938.891	-0.739548	0.28363	-2.60744	0.00912221	0.0729049
RECQL5	ENSG00000108469	1338.53	-0.653736	0.250765	-2.60696	0.0091349	0.072914
MAP3K14	ENSG00000006062	1567.61	-0.684291	0.262559	-2.60624	0.00915431	0.0730263
MMP25	ENSG00000008516	31.5667	-1.22864	0.471971	-2.60321	0.00923542	0.0735545
CDK18	ENSG00000117266	74.1184	-1.21154	0.46541	-2.60317	0.00923665	0.0735545
NCKAP5L	ENSG00000167566	10489.7	-0.545197	0.20941	-2.60349	0.00922786	0.0735545
HBEGF	ENSG00000113070	307.258	0.849247	0.326394	2.60191	0.00927066	0.0737103
SORBS3	ENSG00000120896	14466.7	-0.590718	0.227008	-2.60219	0.00926293	0.0737103
PDDC1	ENSG00000177225	4228.26	-0.744419	0.286112	-2.60184	0.00927238	0.0737103
RNF14	ENSG00000013561	524.179	0.731279	0.281132	2.60119	0.00929	0.0737745
KIF23	ENSG00000137807	528.972	0.911372	0.3504	2.60095	0.00929664	0.0737745
YES1	ENSG00000176105	1107.24	0.618877	0.237941	2.60096	0.00929629	0.0737745
SPRYD4	ENSG00000176422	267.077	-0.883654	0.339769	-2.60075	0.00930211	0.0737751
SH2D4A	ENSG00000104611	1173.49	-0.640674	0.246363	-2.60053	0.00930794	0.0737787
AHCYL1	ENSG00000168710	2609.85	0.630456	0.242497	2.59985	0.00932635	0.0738647
GK5	ENSG00000175066	428.267	-0.724058	0.278523	-2.59963	0.00933243	0.0738647
LTB4R2	ENSG00000213906	94.5817	-1.0568	0.406532	-2.59954	0.00933499	0.0738647
CDH3	ENSG00000062038	18.8844	-1.24822	0.480348	-2.59858	0.00936106	0.0740281
NCAPG	ENSG00000109805	452.584	0.840904	0.323759	2.59731	0.00939565	0.0742212
PRDX5	ENSG00000126432	36666.2	-0.629417	0.242336	-2.59729	0.00939633	0.0742212
NMD3	ENSG00000169251	752.952	0.799569	0.307871	2.59709	0.00940174	0.0742212
CYHR1	ENSG00000187954	3753.1	-0.580726	0.223626	-2.59686	0.00940792	0.0742271
C3	ENSG00000125730	176.404	-1.16962	0.450455	-2.59653	0.00941707	0.0742564
COX6C	ENSG00000164919	499.864	0.88075	0.339373	2.59523	0.00945286	0.07441
TVP23C	ENSG00000175106	325.915	-0.826628	0.3185	-2.59537	0.00944879	0.07441
MAGED1	ENSG00000179222	37510.2	-0.624821	0.240747	-2.59534	0.00944976	0.07441
MICAL1	ENSG00000135596	5406.24	-0.754542	0.290959	-2.59329	0.00950623	0.0747441
DMKN	ENSG00000161249	87.9578	-1.10582	0.426397	-2.5934	0.00950313	0.0747441
GLTSCR1	ENSG00000063169	890.739	-0.703699	0.271532	-2.59159	0.00955346	0.0750292
LMBR1L	ENSG00000139636	1800.36	-0.645628	0.249113	-2.59171	0.00955011	0.0750292
TKFC	ENSG00000149476	2405.61	-0.556003	0.214587	-2.59104	0.00956876	0.0750632
HLA-DMA	ENSG00000204257	63.9267	-1.05012	0.405269	-2.59117	0.00956515	0.0750632
KRBA1	ENSG00000133619	1524.3	-0.627341	0.242196	-2.59022	0.00959133	0.075154
FANCI	ENSG00000140525	218.03	0.950788	0.367059	2.59028	0.00958966	0.075154
MRI1	ENSG00000037757	1607.61	-0.632617	0.244351	-2.58897	0.00962629	0.0753417
AHCTF1	ENSG00000153207	544.66	0.732053	0.282753	2.58902	0.00962501	0.0753417
FBLL1	ENSG00000188573	122.002	-1.21055	0.46774	-2.58809	0.00965096	0.0754916
U2AF1L5	ENSG00000275895	154.664	-0.919552	0.355401	-2.58737	0.00967127	0.0756072
ABCG4	ENSG00000172350	16.5507	-1.25765	0.486259	-2.58638	0.00969886	0.0757796
PCSK9	ENSG00000169174	66.1507	-1.07492	0.415656	-2.58607	0.00970764	0.0758049
LCORL	ENSG00000178177	134.422	0.91741	0.354826	2.58552	0.00972317	0.0758829
SLC29A4	ENSG00000164638	425.188	-0.800379	0.309844	-2.58317	0.00978969	0.0763584
MAP3K5	ENSG00000197442	183.725	0.816927	0.316291	2.58284	0.00979916	0.0763888
TXN	ENSG00000136810	1036.6	0.780616	0.302258	2.58261	0.00980557	0.0763952
TOP3B	ENSG00000100038	1120.24	-0.786213	0.304719	-2.58012	0.00987649	0.0767729
SORCS2	ENSG00000184985	7198.68	-0.855158	0.331387	-2.58054	0.00986449	0.0767729
MRPS6	ENSG00000243927	1379.34	0.794736	0.307984	2.58045	0.00986724	0.0767729
NUDT18	ENSG00000275074	845.635	-0.662741	0.256861	-2.58016	0.00987551	0.0767729
H1F0	ENSG00000189060	9060.59	0.616884	0.239196	2.57899	0.009909	0.0769819
C2	ENSG00000166278	53.2697	-1.09373	0.424251	-2.57803	0.00993658	0.0771183
HCAR1	ENSG00000196917	24.3565	-1.23318	0.478373	-2.57786	0.0099413	0.0771183
HMBS	ENSG00000256269	2319.24	0.578798	0.224533	2.57779	0.00994348	0.0771183
IGFBP1	ENSG00000146678	27.71	1.25262	0.486011	2.57735	0.00995597	0.0771278
DIXDC1	ENSG00000150764	760.821	0.684136	0.265433	2.57744	0.0099536	0.0771278
ZNF148	ENSG00000163848	651.754	0.704905	0.273529	2.57708	0.00996403	0.0771465
TRIM62	ENSG00000116525	410.049	-0.845834	0.32834	-2.57609	0.00999249	0.0772723
KCNJ15	ENSG00000157551	137.829	1.0521	0.40839	2.57622	0.00998879	0.0772723
YJEFN3	ENSG00000250067	125.51	-0.929942	0.361013	-2.57593	0.00999722	0.0772723
MEF2A	ENSG00000068305	954.489	0.600507	0.233163	2.57549	0.0100099	0.0773269
DPCD	ENSG00000166171	1469.53	0.605587	0.235199	2.57478	0.0100304	0.077441
LIN9	ENSG00000183814	53.008	1.18606	0.460773	2.57407	0.010051	0.0775568
NOB1	ENSG00000141101	2146.67	-0.697891	0.27118	-2.57354	0.0100665	0.0775883
THY1	ENSG00000154096	61721.5	-0.57891	0.224947	-2.57355	0.0100662	0.0775883
MLLT1	ENSG00000130382	11560	-0.595333	0.23155	-2.57107	0.0101384	0.0780987
OCIAD2	ENSG00000145247	2517.03	0.814016	0.316633	2.57085	0.0101449	0.0781045
NDUFV2	ENSG00000178127	6219.93	0.601417	0.234001	2.57015	0.0101656	0.0782201
PGM2L1	ENSG00000165434	393.258	0.780228	0.303597	2.56995	0.0101713	0.0782203
SREK1IP1	ENSG00000153006	354.566	0.80863	0.314736	2.56923	0.0101924	0.0783386
SLC43A1	ENSG00000149150	529.807	-0.855329	0.333009	-2.56849	0.0102143	0.0784623
LRRC37A3	ENSG00000176809	148.28	-0.905696	0.352708	-2.56783	0.0102336	0.0785229
CLDN23	ENSG00000253958	88.761	-1.01755	0.39625	-2.56795	0.0102301	0.0785229
HMGCS1	ENSG00000112972	761.037	0.754412	0.294108	2.56509	0.010315	0.079103
NIN	ENSG00000100503	917.17	0.612923	0.239256	2.56179	0.0104134	0.0797811
ANKRD11	ENSG00000167522	16722	-0.559462	0.218392	-2.56173	0.0104151	0.0797811
CCP110	ENSG00000103540	298.076	0.700437	0.273576	2.5603	0.0104582	0.0800112
CDH6	ENSG00000113361	154.674	-0.968395	0.378257	-2.56015	0.0104627	0.0800112
CH25H	ENSG00000138135	204.134	-1.13586	0.443659	-2.56022	0.0104607	0.0800112
PSAT1	ENSG00000135069	6677.63	-0.680631	0.265901	-2.55972	0.0104758	0.0800558
MISP3	ENSG00000141854	233.834	0.905367	0.353719	2.55957	0.0104802	0.0800558
POLA2	ENSG00000014138	681.132	0.632886	0.247397	2.55818	0.0105221	0.0800935
CAD	ENSG00000084774	3781.94	-0.718854	0.281038	-2.55786	0.010532	0.0800935
FHDC1	ENSG00000137460	57.5854	-1.07095	0.418669	-2.55799	0.010528	0.0800935
TMBIM4	ENSG00000155957	1697.58	0.599955	0.234527	2.55815	0.0105232	0.0800935
ACAN	ENSG00000157766	108.181	-1.13195	0.442507	-2.55803	0.0105266	0.0800935
SMAD3	ENSG00000166949	1584.11	-0.695294	0.271691	-2.55913	0.0104933	0.0800935
TLCD2	ENSG00000185561	395.239	-0.696239	0.272186	-2.55795	0.0105291	0.0800935
TRIM13	ENSG00000204977	648.665	0.623289	0.243589	2.55878	0.0105041	0.0800935
TFB1M	ENSG00000029639	140.294	0.906532	0.354657	2.55608	0.0105858	0.0804367
MGAM	ENSG00000257335	11.1652	-1.20794	0.472592	-2.55598	0.0105889	0.0804367
B3GNT2	ENSG00000170340	691.715	0.680692	0.266359	2.55554	0.0106022	0.080493
UBA6	ENSG00000033178	1335.55	0.626149	0.245048	2.55521	0.0106124	0.0805262
SETD1B	ENSG00000139718	2797.39	-0.614179	0.240393	-2.5549	0.0106219	0.0805531
MYBPH	ENSG00000133055	149.559	0.97667	0.382392	2.5541	0.0106461	0.0806922
DHRS2	ENSG00000100867	51.1932	1.21741	0.476745	2.55359	0.0106618	0.0807221
SYNE3	ENSG00000176438	1051.98	0.701405	0.274674	2.55359	0.0106619	0.0807221
PAQR6	ENSG00000160781	51.3482	-1.07215	0.420057	-2.5524	0.0106984	0.0809539
B2M	ENSG00000166710	15059.9	0.841615	0.329807	2.55184	0.0107155	0.0810382
TNRC6A	ENSG00000090905	1124.04	-0.585345	0.22943	-2.5513	0.0107321	0.0811193
CA9	ENSG00000107159	89.7451	1.10152	0.431804	2.55098	0.0107422	0.0811507
PALD1	ENSG00000107719	223.757	-0.878252	0.344471	-2.54957	0.0107856	0.0814333
PRPF4B	ENSG00000112739	1099.73	0.615877	0.241656	2.54857	0.0108166	0.081623
AURKA	ENSG00000087586	485.704	0.856079	0.33594	2.54831	0.0108247	0.0816388
DSN1	ENSG00000149636	471.002	0.730359	0.286642	2.54798	0.0108348	0.0816698
FBXO5	ENSG00000112029	317.12	0.823049	0.323159	2.54689	0.0108688	0.0817136
SYPL2	ENSG00000143028	24.0414	1.23889	0.486296	2.5476	0.0108467	0.0817136
ROR2	ENSG00000169071	867.544	-0.855835	0.336039	-2.54684	0.0108705	0.0817136
HPSE	ENSG00000173083	62.4354	-1.07622	0.422525	-2.54711	0.0108619	0.0817136
GCC1	ENSG00000179562	961.44	-0.644911	0.253185	-2.54719	0.0108594	0.0817136
AACS	ENSG00000081760	1262.23	-0.608803	0.239079	-2.54645	0.0108825	0.0817589
SND1	ENSG00000197157	11590.1	-0.597995	0.234931	-2.5454	0.0109152	0.08196
PRKRIP1	ENSG00000128563	2512.11	-0.548656	0.21572	-2.54337	0.0109789	0.0823931
CDC27	ENSG00000004897	1813.36	0.623998	0.245395	2.54283	0.0109957	0.0824295
KIF2C	ENSG00000142945	558.836	0.849442	0.334053	2.54283	0.0109958	0.0824295
UGGT1	ENSG00000136731	2751.31	-0.557578	0.219313	-2.54239	0.0110097	0.0824882
GOLT1B	ENSG00000111711	1296.3	0.7208	0.283545	2.5421	0.011019	0.0825125
ARHGAP9	ENSG00000123329	30.9031	-1.23657	0.486572	-2.54139	0.0110413	0.0826323
ZNF251	ENSG00000198169	484.837	-0.63049	0.248107	-2.54121	0.011047	0.0826323
DNAJC2	ENSG00000105821	648.558	0.716109	0.281849	2.54076	0.0110613	0.0826936
GGPS1	ENSG00000152904	508.701	0.757408	0.298126	2.54056	0.0110675	0.0826949
RAPGEF3	ENSG00000079337	294.635	-0.744377	0.293208	-2.53874	0.0111254	0.0828582
SCN9A	ENSG00000169432	92.8536	-1.08356	0.426762	-2.53902	0.0111162	0.0828582
C11orf96	ENSG00000187479	422.716	-0.91971	0.362166	-2.53947	0.0111021	0.0828582
TRRAP	ENSG00000196367	1750.84	-0.63359	0.249521	-2.53922	0.0111099	0.0828582
NPEPL1	ENSG00000215440	3798.9	-0.659682	0.25981	-2.53909	0.0111142	0.0828582
DNAJC25-GNG10	ENSG00000244115	70.5392	1.10053	0.433498	2.53873	0.0111257	0.0828582
TTL	ENSG00000114999	1567.72	0.56553	0.222948	2.5366	0.0111934	0.083306
ACTC1	ENSG00000159251	7.09676	-1.11083	0.437944	-2.53646	0.011198	0.083306
STMN1	ENSG00000117632	1295.97	0.875408	0.34526	2.5355	0.0112286	0.0833072
TMEM214	ENSG00000119777	3410.45	-0.610123	0.240589	-2.53596	0.0112141	0.0833072
NXNL2	ENSG00000130045	30.5617	-1.16103	0.457884	-2.53564	0.0112242	0.0833072
SSFA2	ENSG00000138434	2447.33	0.675839	0.266508	2.53591	0.0112157	0.0833072
UVSSA	ENSG00000163945	397.128	-0.75559	0.297988	-2.53564	0.0112243	0.0833072
SERPINB8	ENSG00000166401	563.268	0.742898	0.293226	2.53354	0.0112918	0.083731
PLS3	ENSG00000102024	4367.85	0.728136	0.287434	2.53323	0.0113017	0.0837588
UNC13A	ENSG00000130477	22.3399	1.20413	0.475454	2.53259	0.0113222	0.0837749
CERS2	ENSG00000143418	6792.83	0.563676	0.22256	2.53269	0.011319	0.0837749
TMEM43	ENSG00000170876	3700.79	-0.571622	0.225706	-2.53259	0.0113223	0.0837749
CWF19L2	ENSG00000152404	132.002	0.971855	0.383863	2.53178	0.0113487	0.083925
RP5-966M1.6	ENSG00000243696	18.8564	-1.23027	0.486134	-2.53072	0.011383	0.0841331
SIX1	ENSG00000126778	1165.55	-0.769585	0.304229	-2.52963	0.0114184	0.0843497
RBM7	ENSG00000076053	837.903	0.680207	0.269124	2.52749	0.0114882	0.0846999
PHF6	ENSG00000156531	363.653	0.706889	0.27968	2.52749	0.0114881	0.0846999
AUTS2	ENSG00000158321	1821.94	-0.571708	0.226188	-2.52758	0.0114851	0.0846999
SKA2	ENSG00000182628	1013.81	0.691637	0.273654	2.52741	0.0114906	0.0846999
DTYMK	ENSG00000168393	3783.44	0.683647	0.270556	2.52682	0.0115101	0.0847979
FBXL12	ENSG00000127452	1345.14	-0.764746	0.302699	-2.52642	0.0115231	0.0848096
SLC7A11	ENSG00000151012	414.767	-0.847175	0.33533	-2.52639	0.0115241	0.0848096
LASP1	ENSG00000002834	29986.1	-0.562288	0.222612	-2.52586	0.0115414	0.0848917
LIFR	ENSG00000113594	434.044	0.743097	0.294237	2.52551	0.0115531	0.0849317
ZNF133	ENSG00000125846	777.347	-0.775948	0.307311	-2.52496	0.0115713	0.0850198
GFOD1	ENSG00000145990	175.789	-0.884786	0.350519	-2.52422	0.0115956	0.0851529
PSMA2	ENSG00000106588	957.251	0.734894	0.291222	2.52348	0.01162	0.0851949
MPHOSPH6	ENSG00000135698	370.352	0.82092	0.325293	2.52363	0.0116149	0.0851949
DIAPH2	ENSG00000147202	310.967	0.720094	0.285321	2.52381	0.0116092	0.0851949
ICAM3	ENSG00000076662	850.952	0.61556	0.243969	2.52311	0.0116322	0.0852388
GALNS	ENSG00000141012	3423.71	-0.811767	0.321769	-2.52282	0.0116416	0.0852619
SPOPL	ENSG00000144228	346.235	0.713559	0.282977	2.52161	0.0116818	0.0855101
ZDHHC20	ENSG00000180776	1461.62	0.640941	0.254263	2.52078	0.0117096	0.0856682
RNF5	ENSG00000204308	2701.11	0.549656	0.218116	2.52002	0.0117348	0.0858068
GPR88	ENSG00000181656	82.2422	0.991406	0.393527	2.51928	0.0117593	0.08594
ATRN	ENSG00000088812	1777.53	-0.567964	0.225539	-2.51825	0.0117938	0.0861459
SMO	ENSG00000128602	2576.68	-0.63668	0.252871	-2.51781	0.0118088	0.0862096
VAMP7	ENSG00000124333	1592.01	0.628324	0.249668	2.51664	0.0118481	0.0864503
TEPSIN	ENSG00000167302	1196.02	-0.596406	0.237102	-2.51539	0.0118899	0.0866629
MED12	ENSG00000184634	1174.3	-0.698283	0.277592	-2.5155	0.0118862	0.0866629
NCKAP1	ENSG00000061676	2779.18	0.657262	0.261406	2.51433	0.0119257	0.0867108
CAB39L	ENSG00000102547	291.556	0.764936	0.30418	2.51475	0.0119117	0.0867108
ATP6V1B1	ENSG00000116039	50.8052	-1.05908	0.421108	-2.515	0.0119033	0.0867108
OS9	ENSG00000135506	23790.5	-0.586096	0.233108	-2.51427	0.0119278	0.0867108
USP16	ENSG00000156256	829.281	0.785526	0.312428	2.51426	0.0119282	0.0867108
MBD6	ENSG00000166987	2131.52	-0.621167	0.247081	-2.51402	0.0119363	0.0867237
NEURL2	ENSG00000124257	180.072	-0.802853	0.319418	-2.51349	0.0119544	0.0868091
MED11	ENSG00000161920	625.164	-0.718309	0.285831	-2.51306	0.011969	0.0868691
PIF1	ENSG00000140451	628.866	-0.740835	0.294893	-2.51222	0.0119975	0.0869835
DNAJC21	ENSG00000168724	822.812	0.682986	0.271862	2.51225	0.0119963	0.0869835
RFXANK	ENSG00000064490	4136.79	-0.696477	0.277406	-2.51067	0.0120501	0.0870877
XRCC5	ENSG00000079246	4186.66	0.615899	0.245304	2.51075	0.0120473	0.0870877
AKAP9	ENSG00000127914	588.628	0.872578	0.347517	2.51089	0.0120426	0.0870877
TNFRSF4	ENSG00000186827	25.2842	1.18908	0.473538	2.51106	0.0120369	0.0870877
CGB7	ENSG00000196337	63.9396	-1.00318	0.399452	-2.5114	0.0120254	0.0870877
SLC25A29	ENSG00000197119	1483.43	-0.777738	0.309748	-2.51088	0.0120431	0.0870877
SEC14L2	ENSG00000100003	2942.38	0.578093	0.230352	2.50961	0.0120865	0.0872467
PRKAR1A	ENSG00000108946	8293.84	0.626342	0.249628	2.5091	0.012104	0.0872467
CDH11	ENSG00000140937	35210.5	-0.553499	0.220579	-2.5093	0.012097	0.0872467
SRP9	ENSG00000143742	2961.73	0.705979	0.281323	2.50949	0.0120904	0.0872467
GAS2L1	ENSG00000185340	6530.19	0.608845	0.242654	2.5091	0.0121038	0.0872467
PWP2	ENSG00000241945	474.574	0.87904	0.350447	2.50834	0.0121301	0.0873894
SYNJ2BP	ENSG00000213463	466.055	0.665458	0.26535	2.50785	0.0121469	0.0874641
OPRL1	ENSG00000125510	131.358	-0.97837	0.390199	-2.50736	0.0121636	0.0875367
FAM96B	ENSG00000166595	3593.98	0.527886	0.210549	2.50718	0.0121698	0.0875367
ORC6	ENSG00000091651	471.247	0.775352	0.309441	2.50565	0.0122225	0.0876856
ZNF862	ENSG00000106479	743.062	-0.70747	0.282341	-2.50573	0.0122201	0.0876856
SLC38A1	ENSG00000111371	995.207	-0.901611	0.359735	-2.50632	0.0121994	0.0876856
ATP6V1A	ENSG00000114573	744.874	0.710231	0.283432	2.50582	0.0122167	0.0876856
PSD2	ENSG00000146005	28.8978	-1.17196	0.467658	-2.50603	0.0122096	0.0876856
BTF3L4	ENSG00000134717	1151.78	0.631909	0.25226	2.50498	0.0122457	0.0878055
CLOCK	ENSG00000134852	562.117	0.646227	0.25802	2.50457	0.0122602	0.0878636
GLO1	ENSG00000124767	4695.84	0.541639	0.216352	2.50351	0.0122968	0.0880799
IQGAP1	ENSG00000140575	4475.24	0.60496	0.241729	2.50264	0.0123272	0.0882517
KCND1	ENSG00000102057	195.122	-0.886126	0.354158	-2.50206	0.0123473	0.0883027
MEIS2	ENSG00000134138	1027.01	-0.644473	0.257577	-2.50207	0.0123471	0.0883027
LBH	ENSG00000213626	2396.36	-0.687819	0.274924	-2.50185	0.0123546	0.0883088
C5AR1	ENSG00000197405	7.17025	-1.11672	0.446394	-2.50165	0.0123617	0.0883133
TIRAP	ENSG00000150455	178.958	-0.855396	0.342059	-2.50073	0.0123938	0.0884699
F8	ENSG00000185010	186.058	0.895852	0.358247	2.50065	0.0123965	0.0884699
PLXNB3	ENSG00000198753	1597.21	-0.827184	0.330827	-2.50035	0.012407	0.0884985
HSPB6	ENSG00000004776	3760.9	-1.16858	0.467549	-2.49938	0.0124411	0.0886957
PARP6	ENSG00000137817	515.722	-0.66866	0.267579	-2.49893	0.012457	0.0887166
TRAPPC8	ENSG00000153339	300.246	0.812768	0.32523	2.49905	0.0124526	0.0887166
FKBP9	ENSG00000122642	7084.95	-0.626962	0.250969	-2.49817	0.0124838	0.088861
INTS6L	ENSG00000165359	210.445	-0.734898	0.294306	-2.49706	0.0125229	0.0890928
ARL3	ENSG00000138175	1718.79	0.608875	0.243872	2.4967	0.0125356	0.0891367
WDR43	ENSG00000163811	1436.64	0.578725	0.231816	2.49649	0.0125431	0.0891439
C2orf69	ENSG00000178074	733.153	0.685976	0.274826	2.49604	0.0125589	0.0892101
CDA	ENSG00000158825	92.339	-1.01139	0.405245	-2.49576	0.0125689	0.0892344
VSTM2L	ENSG00000132821	439.056	-0.749128	0.300205	-2.49539	0.0125819	0.0892805
TLK1	ENSG00000198586	807.333	0.626929	0.2513	2.49474	0.0126051	0.0893985
PCGF5	ENSG00000180628	944.718	0.860942	0.345263	2.49358	0.0126461	0.089597
MILR1	ENSG00000271605	108.48	1.02371	0.410524	2.49367	0.0126428	0.089597
APITD1-CORT	ENSG00000251503	111.956	0.950205	0.381167	2.49289	0.012671	0.0897264
CEP128	ENSG00000100629	85.6449	0.976051	0.391786	2.49128	0.0127282	0.0900159
MNS1	ENSG00000138587	77.5654	0.976058	0.39177	2.49141	0.0127238	0.0900159
IFT122	ENSG00000163913	737.32	-0.646885	0.259669	-2.49119	0.0127316	0.0900159
RAB27A	ENSG00000069974	959.764	0.666481	0.267616	2.49044	0.0127585	0.0901129
TGM2	ENSG00000198959	41355.6	0.733418	0.294489	2.49048	0.0127571	0.0901129
ELMOD2	ENSG00000179387	496.27	0.789536	0.317056	2.49021	0.0127666	0.0901239
HAPLN1	ENSG00000145681	4376.76	-0.861127	0.345921	-2.48938	0.0127967	0.09029
PCED1A	ENSG00000132635	1354.36	-0.690597	0.277547	-2.48822	0.0128386	0.0905383
SYCE1L	ENSG00000205078	50.575	1.05272	0.423184	2.48762	0.01286	0.090643
GGA3	ENSG00000125447	1245.48	-0.599846	0.241175	-2.48719	0.0128758	0.0906559
SAAL1	ENSG00000166788	604.462	0.625347	0.251444	2.48702	0.0128817	0.0906559
CD320	ENSG00000167775	7766.34	-0.60408	0.242879	-2.48716	0.0128766	0.0906559
CRTC1	ENSG00000105662	2230.62	-0.623406	0.250762	-2.48604	0.0129172	0.0908587
DPH1	ENSG00000108963	2216.09	-0.616009	0.247944	-2.48447	0.0129744	0.0911674
C8orf58	ENSG00000241852	1612.75	-0.647513	0.260611	-2.4846	0.0129697	0.0911674
PAN2	ENSG00000135473	182.093	-0.852575	0.34323	-2.48397	0.0129925	0.0912476
SLC35A1	ENSG00000164414	200.099	0.862489	0.347289	2.48349	0.0130101	0.0913243
RRAD	ENSG00000166592	170.924	-0.85009	0.342542	-2.48171	0.0130754	0.0917359
MCHR1	ENSG00000128285	32.38	1.17228	0.47243	2.48138	0.0130875	0.0917366
RAD21	ENSG00000164754	1647.52	0.680222	0.274135	2.48134	0.0130889	0.0917366
GIGYF1	ENSG00000146830	4662.15	-0.607902	0.245037	-2.48086	0.0131067	0.0918142
RPS24	ENSG00000138326	8716.33	0.793097	0.319715	2.48064	0.0131148	0.091824
UFD1L	ENSG00000070010	1671.83	0.566735	0.228502	2.48021	0.0131304	0.0918453
NME7	ENSG00000143156	240.572	0.88037	0.355052	2.47956	0.0131546	0.0918453
SEC16A	ENSG00000148396	7823.88	-0.604805	0.243922	-2.4795	0.0131566	0.0918453
PCDH19	ENSG00000165194	327.595	0.905141	0.365017	2.47972	0.0131485	0.0918453
CEP290	ENSG00000198707	305.505	0.791042	0.319011	2.47967	0.0131504	0.0918453
PSG4	ENSG00000243137	12.6975	-1.14386	0.461333	-2.47946	0.0131582	0.0918453
SLC29A2	ENSG00000174669	35.4061	-1.1821	0.476915	-2.47863	0.0131888	0.0920125
SFR1	ENSG00000156384	62.8233	1.10624	0.446507	2.47755	0.0132288	0.0922442
ABHD14A-ACY1	ENSG00000114786	85.071	-1.10162	0.444738	-2.47701	0.0132487	0.0923357
USP40	ENSG00000085982	1501.72	-0.589348	0.237957	-2.47671	0.0132601	0.0923682
VTA1	ENSG00000009844	605.017	0.741467	0.299469	2.47594	0.0132885	0.0924723
DLK1	ENSG00000185559	10.9138	1.15549	0.466675	2.47601	0.013286	0.0924723
PDLIM2	ENSG00000120913	22979.1	-0.57886	0.233869	-2.47514	0.0133183	0.0926321
TMEM19	ENSG00000139291	502.195	0.69645	0.281533	2.47378	0.0133693	0.0929083
ERCC6L	ENSG00000186871	88.4171	1.06117	0.428976	2.47372	0.0133716	0.0929083
ACBD3	ENSG00000182827	1775.55	0.656551	0.265486	2.47301	0.013398	0.0930447
KCNE4	ENSG00000152049	777.849	-0.797577	0.322592	-2.4724	0.0134209	0.093109
RPL10A	ENSG00000198755	22069.7	-0.739097	0.29893	-2.47247	0.0134181	0.093109
SDC3	ENSG00000162512	14506.4	-0.541948	0.219251	-2.47182	0.0134429	0.0932143
CCDC86	ENSG00000110104	4569.37	0.540129	0.218576	2.47113	0.0134689	0.0933473
HDLBP	ENSG00000115677	47938.9	-0.604862	0.2448	-2.47084	0.0134796	0.0933743
PKNOX2	ENSG00000165495	418.819	-0.823881	0.333481	-2.47055	0.0134906	0.0934033
SLC25A13	ENSG00000004864	475.78	0.725935	0.294129	2.46808	0.0135838	0.0934109
GBA2	ENSG00000070610	981.798	-0.694679	0.281506	-2.46772	0.0135975	0.0934109
BRMS1L	ENSG00000100916	289.979	0.730414	0.295939	2.46812	0.0135824	0.0934109
CAMTA2	ENSG00000108509	4708.42	-0.679852	0.275447	-2.46818	0.0135803	0.0934109
HELLS	ENSG00000119969	235.185	0.772824	0.313013	2.46898	0.0135499	0.0934109
MRPL47	ENSG00000136522	354.571	0.861889	0.349221	2.46803	0.0135857	0.0934109
EIF2D	ENSG00000143486	1647.03	-0.631295	0.255806	-2.46787	0.013592	0.0934109
NPAT	ENSG00000149308	133.678	1.02813	0.416674	2.46746	0.0136074	0.0934109
PITPNC1	ENSG00000154217	366.225	0.692504	0.280496	2.46886	0.0135546	0.0934109
WDR41	ENSG00000164253	1329.31	0.693556	0.280984	2.46831	0.0135754	0.0934109
RFNG	ENSG00000169733	6345.99	-0.571644	0.23144	-2.46995	0.0135133	0.0934109
HECTD4	ENSG00000173064	1384.04	-0.621318	0.251805	-2.46745	0.0136078	0.0934109
BRSK2	ENSG00000174672	22.9668	-1.17199	0.474472	-2.4701	0.0135076	0.0934109
SIX5	ENSG00000177045	4398.32	-0.596746	0.241741	-2.46853	0.0135669	0.0934109
LIMK2	ENSG00000182541	1631.9	-0.53733	0.21764	-2.46889	0.0135532	0.0934109
PCDHGA6	ENSG00000253731	411.833	-0.767292	0.310888	-2.46807	0.0135845	0.0934109
DPP3	ENSG00000254986	3169.53	-0.658699	0.266658	-2.4702	0.0135038	0.0934109
TMEM106C	ENSG00000134291	554.573	0.756697	0.306748	2.46683	0.0136314	0.0935261
NUMB	ENSG00000133961	1701.14	0.59597	0.241616	2.4666	0.0136404	0.093541
LHPP	ENSG00000107902	1481.66	-0.623629	0.25286	-2.4663	0.0136517	0.0935717
CDK15	ENSG00000138395	110.785	-0.950257	0.38548	-2.46513	0.0136965	0.0938319
SH3GLB1	ENSG00000097033	2861.79	0.612279	0.248416	2.46473	0.0137116	0.093888
ENGASE	ENSG00000167280	1497.73	-0.636485	0.258353	-2.46363	0.0137539	0.0941306
[truncated: 17,920 more rows]

## Sheet: Data for volcano
Gene name	Log2FoldChange	-Log10 (padj)
SPP1	6.47877	50.0573
SLC16A6	4.99091	29.4699
TNFSF11	3.91001	14.503
PDE9A	3.73522	12.2411
DUSP4	3.48502	26.1847
B4GALNT3	3.40462	15.1133
CYP26B1	3.20527	12.2082
RGS2	3.15134	15.8576
MEGF10	3.14981	12.5875
SP7	3.12099	7.88391
PCSK1	3.09407	11.1081
KCNK3	2.99818	20.0894
KCNN4	2.97712	22.2754
C3orf80	2.9726	13.3937
TNFSF10	2.95873	9.29512
APOD	2.9252	6.94373
GALNT9	2.91929	13.054
CALB2	2.90437	15.3583
BMP2	2.74812	9.42276
CRLF1	2.73746	11.1081
CMKLR1	2.67008	11.5415
ISLR2	2.63667	20.7114
COL22A1	2.60948	12.9807
COL10A1	2.58959	14.503
NTN1	2.56928	6.96318
ESM1	2.54038	9.25157
AC009133.23	2.53792	4.92582
NPPC	2.52314	4.87167
CNIH3	2.46882	16.4655
CX3CL1	2.44719	8.10527
IBSP	2.44104	6.2221
TMEM100	2.41488	4.58974
PECAM1	2.40739	5.47909
ALOX15B	2.38459	4.88366
EDARADD	2.37196	8.56146
TMEM158	2.32156	14.2998
ETV4	2.30311	11.5632
SYTL5	2.28469	4.16447
ETV1	2.23897	14.3289
WBSCR17	2.23059	4.68153
HS3ST1	2.20555	4.21157
EREG	2.17796	3.7025
PRG4	2.16257	4.06415
TMEM132B	2.14901	6.94245
SYT12	2.12116	6.20962
DUSP6	2.11749	13.9626
RASD1	2.11704	6.05104
CCDC68	2.1066	3.76499
ENPP1	2.07778	8.55174
RAB27B	2.05777	6.41794
SLC29A1	2.05632	9.31216
SLC20A1	2.04597	11.972
PDPN	2.03513	9.14273
STC1	2.02105	7.34259
SSTR2	2.01612	2.9944
PTPN22	2.0158	3.11118
S100A4	1.99622	7.41418
GPR68	1.96863	12.983
RANBP3L	1.96559	2.8611
DRAXIN	1.96436	3.96931
CXCL6	1.95465	3.11507
CHI3L2	1.95353	2.87862
GAP43	1.94795	13.0456
FGF7	1.93844	7.75935
FLT1	1.93833	5.28507
F2RL3	1.9348	2.74692
MMP13	1.92889	2.69453
ANO1	1.92204	2.70691
MGP	1.91819	4.87521
CENPE	1.91398	4.72399
MALL	1.90697	2.63914
CD9	1.90697	6.92302
NKD2	1.90359	2.70069
MDFI	1.88388	5.42097
ADTRP	1.88109	2.62677
FGF1	1.8748	8.81585
ST8SIA5	1.87312	2.66168
APOE	1.87139	2.55836
NTSR1	1.86519	2.52229
NPTX1	1.86006	2.77702
COL26A1	1.80836	2.54507
ARHGEF3	1.80058	8.8581
CSGALNACT1	1.79666	3.48073
TIMP1	1.79641	7.92486
DIRAS3	1.78341	3.84826
SPRY4	1.7813	8.28148
ITGA2	1.77302	4.97481
CENPQ	1.76778	3.72111
KIF14	1.75938	4.5039
FER1L6	1.75717	2.20599
PTGDS	1.73845	11.1081
ADGRL4	1.73732	6.38941
CXCL8	1.72222	2.18603
HOPX	1.70991	2.09293
NR4A2	1.69958	2.85062
PLA2G4A	1.68983	3.11885
SLC31A2	1.68866	7.24587
ANKH	1.67651	10.9053
ARHGAP18	1.67248	5.27771
SMC2	1.66972	4.91354
RP11-111K18.1	1.66727	2.11842
BTBD11	1.6442	4.85258
SPRY1	1.64038	4.21673
NOG	1.63719	2.18647
ICOSLG	1.63676	1.90984
ERMN	1.63266	2.34732
SUSD4	1.62704	2.24225
KIF20B	1.62129	2.8194
MCTP2	1.61337	3.69358
TTK	1.60734	2.66701
DCBLD2	1.60631	5.87634
POU2F2	1.59248	5.09565
NAMPT	1.58493	5.00616
CCL2	1.58282	3.73834
PPL	1.57862	5.56587
RP11-1021N1.1	1.57788	3.34828
WDHD1	1.56748	3.25751
MATR3	1.56662	2.65618
COL17A1	1.56314	1.95108
TFPI2	1.56142	1.71405
SPRED1	1.55548	8.05319
CDK1	1.5543	4.15623
SEMA6A	1.55231	1.72152
LRRCC1	1.55013	3.19677
ESCO2	1.5496	1.91703
MLPH	1.54844	7.18782
LACC1	1.54374	3.77566
CHI3L1	1.54007	3.14984
GPAT3	1.53223	2.72602
CDCP1	1.5302	4.42848
PI15	1.52514	1.73923
LRRC17	1.52271	6.5663
SLCO4A1	1.5221	1.63398
SAMD9	1.51701	3.77566
RASSF10	1.51171	1.7869
BGLAP	1.50954	1.625
F2RL1	1.50901	6.76291
EIF5AL1	1.50652	2.14339
ST8SIA1	1.49722	4.06352
KLHL4	1.4948	2.6196
TIMP3	1.49079	7.26032
LAMC2	1.48678	1.84823
VRK1	1.4867	2.99787
NTRK2	1.48474	1.63398
RGS17	1.48473	2.20833
TNFAIP6	1.48346	2.63961
RNF128	1.47873	2.64909
MYEOV	1.47727	1.57528
RAMP1	1.47523	4.65027
SPRY2	1.47403	4.63257
ARL6	1.4694	2.69185
DERL3	1.46471	1.82437
MANEA	1.46366	2.9982
VAT1L	1.46193	2.03469
PLAU	1.46135	7.17247
PLAT	1.4609	5.5961
CEP55	1.45443	2.63188
APOA1	1.45281	2.10858
PMEPA1	1.45019	5.57939
SHC4	1.44954	2.04956
SAMD3	1.44435	2.10445
RP11-404P21.8	1.44235	1.61408
DLX3	1.44011	1.72714
HGF	1.43885	2.5287
CKS2	1.43876	2.48898
ATP2B1	1.42819	4.26701
PLCH2	1.42254	1.6538
DKK2	1.41456	2.05794
GRAMD1C	1.41139	1.4465
LPAR6	1.40595	2.40593
ECT2	1.40519	3.20041
BCL2A1	1.40116	1.39172
WNT9A	1.40098	3.20041
IGFBP5	1.39637	4.34569
PHLDA1	1.3952	5.09565
ARHGAP22	1.39397	4.37243
GDF10	1.3934	1.40606
DYNLT3	1.38565	5.04377
POLQ	1.38383	1.97306
ACTR6	1.38152	3.11736
VEPH1	1.37467	3.19677
HAT1	1.37283	2.84562
STMN3	1.37138	4.56277
TNFRSF18	1.36754	1.70449
XRCC4	1.36364	1.85658
NETO2	1.36269	5.43352
CTC-435M10.3	1.36047	2.59702
CKAP2L	1.3603	2.01653
ACSL4	1.35968	4.10629
PRSS35	1.35756	2.34746
TAGLN3	1.35311	1.60821
PDE4D	1.35303	2.20607
GPX3	1.35163	2.3751
CAMK2N1	1.34559	3.70334
PLXDC1	1.34425	3.07989
COL13A1	1.34031	3.02104
PDK3	1.33874	1.50563
SYT7	1.33756	2.76754
SNX16	1.33449	1.81563
CLSPN	1.32828	2.55738
ANKRD29	1.3264	3.29326
HMMR	1.32594	2.18701
TMEM169	1.32452	1.44585
NFE2L3	1.31983	2.17663
WWTR1	1.31847	6.13469
TSGA10IP	1.31731	1.34569
KRR1	1.31696	3.60866
TYMP	1.31654	4.65497
PPFIBP1	1.31486	5.9648
HTR7	1.31435	2.7175
HMGN5	1.30997	1.71297
DLGAP5	1.30901	2.03365
UHRF2	1.30775	4.9122
PREX1	1.30354	3.44051
FAM111B	1.30185	1.49972
HMGA1	1.30061	3.54316
CETN3	1.29856	2.41631
SSX2IP	1.29779	3.95426
IL16	1.29433	5.38888
ESF1	1.28839	2.7059
C1GALT1	1.28416	3.97997
PBK	1.28202	2.53912
SGO2	1.28105	1.97787
JUP	1.28036	4.63257
MCM8	1.28024	2.10414
ANLN	1.27905	2.61548
SGO1	1.27708	1.98717
UACA	1.27519	2.32668
CENPU	1.27485	1.64805
ISG20	1.26952	2.6387
ASPM	1.26546	2.32668
CENPK	1.26398	1.64511
KIF15	1.2566	1.65033
LPXN	1.25407	1.42436
PLA2R1	1.25246	3.4004
C1QTNF2	1.24948	1.48567
CCNE2	1.24872	1.489
PLK4	1.2485	1.91334
TMEM200A	1.24685	3.84362
S100A2	1.24302	2.85305
TMTC1	1.24187	1.64622
NCEH1	1.23896	2.71203
SEC11C	1.23895	4.7122
SRFBP1	1.23864	1.68178
CCDC82	1.23793	2.24599
ERGIC2	1.22955	2.71203
POC1B-GALNT4	1.22902	1.40234
MRPL50	1.22697	2.03365
DNTTIP2	1.21944	2.44661
KIF11	1.21913	2.18683
SLK	1.21904	3.38876
ITGB3BP	1.21843	1.73309
BRCA1	1.21826	1.99015
SYNJ2BP-COX16	1.21767	2.0516
SPC25	1.21372	2.31373
PTGES	1.21068	1.77994
HMGA2	1.20868	3.31961
TFPI	1.20725	1.70116
PNMAL1	1.2071	2.28758
POLR2K	1.20199	1.88753
BCAP29	1.20121	3.79078
FBXO32	1.19934	4.63561
PALM2-AKAP2	1.19707	1.83985
NDC80	1.19612	1.42846
ARL6IP5	1.19465	2.653
SLC14A1	1.19336	3.01099
UBE2C	1.1917	2.49653
CKAP2	1.18245	2.95229
TOP2A	1.18108	2.40383
GNG2	1.17886	2.45179
KIAA1551	1.1787	1.51236
LUM	1.17608	2.05858
STAMBPL1	1.1751	1.91417
IGF2BP3	1.1737	1.86347
TXNDC9	1.17112	1.99538
HSP90AA1	1.1657	3.4879
KIAA1524	1.16395	1.99328
ZNF267	1.16064	1.32738
RRM2B	1.1573	4.00119
SMC4	1.15471	2.38196
TRIB2	1.15448	5.33166
TIPARP	1.15363	2.89245
MTSS1	1.15291	1.77621
LRRC8C	1.15264	1.54542
SERPINI1	1.15154	1.37026
NEGR1	1.14424	3.25257
RRM2	1.14336	2.35168
SEPT7	1.14193	2.70415
DEPDC1	1.14076	1.88176
COL15A1	1.13877	1.99737
C6orf1	1.13509	4.42848
CKS1B	1.1333	2.08104
CCND1	1.1312	2.34901
CMTM8	1.13102	1.77302
NT5E	1.1298	2.65193
ZWILCH	1.12932	2.43434
CD82	1.12808	4.86088
HAUS6	1.12506	2.82785
POLK	1.1232	1.83284
BUB1	1.12239	1.65694
HSPH1	1.12097	3.29805
FAM107B	1.11975	2.39389
MED21	1.11204	1.60092
RPS10-NUDT3	1.11151	1.70116
MIS18BP1	1.10948	1.99453
RP11-195F19.5	1.10825	3.54444
WLS	1.10637	3.7812
GSTO1	1.10591	2.92251
GNG11	1.0943	2.49286
CWC22	1.09198	1.42235
SVIL	1.08985	3.88202
NUP107	1.08884	2.00438
MZT1	1.08808	3.86186
SERTAD4	1.08801	3.65016
STEAP1	1.08725	2.09309
ELK3	1.08542	4.62221
KAT2B	1.08347	2.08426
SHCBP1	1.08149	2.46053
BDP1	1.07912	2.87815
PNP	1.07849	1.54542
RFC2	1.07785	2.98826
CCDC58	1.07438	1.32168
TMTC3	1.07347	2.94365
CASP8AP2	1.06987	1.70116
STX1A	1.06789	3.1756
VRK2	1.06766	2.66701
FOXO1	1.06707	1.31772
SMC3	1.06674	2.24496
HN1L	1.06476	4.05536
NEMP1	1.06407	2.36075
CDKN3	1.06076	1.67748
PHACTR2	1.05872	2.63884
UBLCP1	1.05721	1.70326
KIF13B	1.05623	4.2522
B4GALT6	1.05562	1.67461
DUSP23	1.05475	1.67975
PDS5B	1.05378	2.15939
BHLHE41	1.05289	1.63457
TM4SF1	1.05256	2.08426
OSGIN1	1.05226	2.9944
ATAD2	1.05041	2.00578
CD44	1.049	3.65896
IRAK2	1.04693	1.53549
C1GALT1C1	1.04674	1.96792
RANBP6	1.04661	1.96639
NEK2	1.04449	1.5162
CEP126	1.03884	1.4787
MLLT11	1.03651	3.67951
NSRP1	1.03514	1.65033
EDNRA	1.03269	2.19034
STK17B	1.03106	3.0222
RGS3	1.02856	3.14914
FNDC4	1.02523	3.51696
BUB1B	1.025	1.69315
NDUFA5	1.02294	1.67461
ANTXR1	1.02054	4.14138
PSMC6	1.01858	1.92033
RECQL	1.01676	2.4159
GCHFR	1.01532	1.77621
MAGOHB	1.01466	1.49514
GRIA3	1.01367	1.44624
NOC3L	1.01206	1.56464
S1PR1	1.00981	1.44624
MAP4K4	1.00897	4.26283
CEP170	1.00851	3.66559
ZNF365	1.00732	1.99015
VPS26A	1.00669	2.9982
MASTL	1.00668	2.48898
PUS7L	1.00352	1.61408
SKA1	1.00337	1.30995
CEBPZ	1.00155	1.86185
LTBP2	-1.00299	2.65835
STAG3	-1.00366	1.44371
CAND2	-1.00528	1.55145
COL6A3	-1.00742	2.66422
CEP250	-1.01	2.47966
MEGF8	-1.01038	2.97358
PTGFRN	-1.01215	1.39322
PCDHGC5	-1.01311	1.98871
LFNG	-1.0148	2.05858
SEMA3F	-1.01752	1.42436
SREBF1	-1.01904	3.2618
RAB32	-1.0213	2.89792
AGER	-1.02288	1.62118
PKD1	-1.02361	2.46993
CLSTN1	-1.02639	3.68217
LAMA4	-1.02808	3.21527
NFKBIZ	-1.02873	1.811
ECHDC2	-1.02926	3.38614
NREP	-1.02927	2.53898
PHKA2	-1.02935	3.04253
OSBPL7	-1.03045	2.02888
NXN	-1.03331	2.32787
ACTN1	-1.03346	2.46993
SRRM3	-1.03713	1.4509
DCLK2	-1.03912	1.79923
KAZALD1	-1.03931	1.74323
MZF1	-1.04205	3.14004
ASB16	-1.04223	1.37774
MATN2	-1.04332	2.21831
GDPD5	-1.04369	3.26408
ATP7B	-1.04524	1.6347
PLA2G6	-1.04684	1.98489
RPL3	-1.04706	2.34113
DACT1	-1.04797	1.93651
APLP1	-1.04922	3.69358
TRAF5	-1.05089	2.26267
ECM2	-1.05452	1.6689
TNC	-1.05531	1.6982
KLHL29	-1.05598	2.83397
ACVRL1	-1.05924	2.02048
LRP5L	-1.06239	1.37762
CLSTN3	-1.06254	1.98177
LGALS3BP	-1.06292	3.92327
FLNA	-1.0636	2.97497
ABCC5	-1.06574	2.76944
PCDHGA7	-1.06579	2.29223
TM9SF4	-1.06599	3.03154
SPEG	-1.06612	3.22181
GLI2	-1.06758	2.65618
OLFML3	-1.0682	1.6305
SUSD2	-1.06914	2.19911
SLC1A4	-1.07048	2.40849
KIF26B	-1.0714	3.06791
PITX2	-1.07305	3.44051
PCDHGB4	-1.07313	1.54209
MTCL1	-1.07602	3.84958
DDIT4L	-1.07732	2.40593
UBAP1L	-1.07819	1.67494
NFASC	-1.07849	4.23959
FADS3	-1.0809	4.04889
GPT2	-1.08126	2.79744
SEMA6C	-1.08159	1.69889
PDZRN3	-1.08505	3.37602
LCAT	-1.08521	1.59982
PCDHGB1	-1.09022	1.5987
PTK7	-1.09085	1.90915
JMJD7-PLA2G4B	-1.09441	1.90984
NPIPB4	-1.09672	1.56235
NABP1	-1.09828	3.01135
AC138969.4	-1.09836	4.46149
SLC2A5	-1.09906	1.70384
NUTM2D	-1.09945	2.47487
ABCA7	-1.09998	1.55023
ACVR2A	-1.10149	2.00601
CREBBP	-1.10191	2.70556
BMP1	-1.10333	4.76014
GPR173	-1.10415	1.70967
RPL12	-1.10711	2.00653
TRIB3	-1.10902	3.86554
TRANK1	-1.11056	2.52693
C1RL	-1.11142	2.61883
SELENBP1	-1.11157	3.28059
PIGZ	-1.11183	1.95468
SEMA6B	-1.11201	1.62531
ALPK2	-1.11644	2.47967
OGT	-1.11716	4.06415
RPS6KA2	-1.11792	2.71203
ETV7	-1.11912	1.4465
PCDHGB5	-1.12061	2.35649
ZFHX2	-1.12246	2.46941
SPON2	-1.12278	1.97044
RP11-1212A22.4	-1.12429	1.63457
GLI4	-1.12828	2.99822
SYNM	-1.12843	2.20219
FOSL2	-1.12964	4.66056
MAP3K7CL	-1.13204	2.7059
CRIM1	-1.1326	3.30534
SARM1	-1.1331	2.34451
FLNC	-1.13372	3.91126
CBS	-1.13812	2.27048
LURAP1L	-1.13868	2.63226
GBA	-1.13919	2.95366
ABCC1	-1.14045	2.87912
ZSWIM4	-1.14075	2.96187
NEIL1	-1.14151	2.11447
EPHB3	-1.142	2.00342
PHGDH	-1.14246	2.81277
NOMO2	-1.1463	5.43982
CD74	-1.15018	1.78849
ADM	-1.15132	5.47217
FAHD2B	-1.15152	1.62911
TRIM66	-1.15227	1.61758
CRIPAK	-1.15383	1.44096
LGR4	-1.15568	3.56466
COL8A1	-1.15602	5.32833
RNF150	-1.15652	2.42855
SCNN1D	-1.16226	2.35649
EXTL1	-1.16361	1.81296
SSC5D	-1.16431	5.50119
KRT16	-1.16717	1.37427
ALDH4A1	-1.17253	3.20041
NUAK2	-1.17514	1.51549
SERPINB7	-1.17812	2.17284
UBA7	-1.1785	3.09888
OPLAH	-1.17964	2.93443
LRRC32	-1.18363	3.79078
CYB5R2	-1.1852	1.94438
CES4A	-1.18944	1.32738
REC8	-1.18968	1.57528
SGK223	-1.1914	3.30972
MMP15	-1.19151	2.42291
ERV3-1	-1.19163	1.72023
SHROOM3	-1.19178	2.64909
ZP3	-1.19198	1.42195
CREB3L1	-1.19322	4.8367
GRN	-1.19667	3.35023
RAPGEFL1	-1.19719	2.29071
ICAM1	-1.19998	3.52787
ADAMTS10	-1.2004	3.37602
EMC1	-1.20794	4.87291
DDIT3	-1.2121	2.70691
LPAR2	-1.21305	1.39561
PLXNA3	-1.21357	3.86554
AFF3	-1.21521	1.33312
SGSH	-1.21587	4.57471
ZBED3	-1.21668	2.00342
PCDHGA9	-1.21884	2.33136
EME2	-1.22004	3.67765
ITGA5	-1.22047	4.31785
AGAP5	-1.22239	1.86205
MCAM	-1.22264	2.70496
EIF4EBP3	-1.22345	2.06863
P3H1	-1.22388	5.73173
GDF5	-1.22604	4.00119
ATP10A	-1.22819	2.68395
CTH	-1.22841	1.65144
PTCH2	-1.2287	1.49048
PCDHGA5	-1.22911	1.78088
WSB1	-1.22978	4.51094
QSOX1	-1.23164	4.71653
GLIS1	-1.23595	3.9854
FZD7	-1.23724	3.45085
HS6ST1	-1.23746	4.29467
ADORA2A	-1.2393	1.30153
SEMA4G	-1.24052	1.66924
TMEM86B	-1.24148	1.54831
NPAS2	-1.24161	2.35226
MOXD1	-1.24642	2.09395
COL5A1	-1.24689	6.27489
RASSF2	-1.24735	1.81763
TBC1D3L	-1.24916	1.83533
FBLN5	-1.25606	4.32388
PLPP3	-1.25699	5.71739
INSR	-1.25913	2.64917
LY6G5B	-1.2597	1.53666
CARD9	-1.26199	2.3519
PPP1R12B	-1.26333	2.66602
WISP1	-1.26668	3.20409
WWC1	-1.26733	2.15742
ADAMTS13	-1.26735	3.28734
MAMDC4	-1.27156	3.08166
MYO15B	-1.27258	1.42195
NDST1	-1.27382	5.82219
GOLGA6L9	-1.27535	3.61638
TSPOAP1	-1.27861	3.16811
TENM3	-1.27883	3.14999
RP11-5A19.5	-1.27901	1.50464
NOMO1	-1.27903	3.45085
RGN	-1.27922	1.64407
FILIP1L	-1.28011	3.27765
CYR61	-1.28058	5.51346
CFAP44	-1.28177	1.88691
FZD2	-1.28321	2.79321
CACNA2D2	-1.2847	1.36311
CYB561A3	-1.28551	3.54316
PLXNB1	-1.28674	3.37394
SYBU	-1.28725	1.4718
TM6SF2	-1.28865	1.30535
GPR135	-1.28918	1.97207
GANAB	-1.29444	6.0775
CITED2	-1.29906	5.57115
ACSS1	-1.30008	1.62531
ADAMTS2	-1.30218	3.59742
SVEP1	-1.30222	3.11426
RAVER2	-1.31362	1.6238
SERPINH1	-1.31608	4.56646
WDR27	-1.3169	3.38527
PLBD2	-1.31705	5.7832
NID1	-1.3171	6.4937
NGF	-1.31786	1.97794
SELPLG	-1.31978	3.40505
RSRP1	-1.32146	5.30803
ARPC4-TTLL3	-1.32162	1.64805
AMOTL2	-1.32193	5.26874
TMEM130	-1.32357	5.04377
ZNF117	-1.32414	2.66564
DNHD1	-1.32517	1.88948
ADM2	-1.32579	3.35186
AP1G2	-1.32663	3.12868
STK36	-1.32831	2.79084
POLN	-1.32952	1.39322
FLRT1	-1.33169	1.58268
SLC26A10	-1.3342	1.97403
C1orf198	-1.33499	5.2903
FAT4	-1.33502	2.67785
GLG1	-1.33515	6.7518
ABHD4	-1.33925	4.5769
ADCY5	-1.33953	1.47862
HCN3	-1.34065	2.31451
COL3A1	-1.34201	5.64032
TEX22	-1.34228	1.53933
CLDN15	-1.34359	3.27152
CELSR3	-1.34694	2.72485
INSRR	-1.35194	1.97787
SYNPO2	-1.3543	1.8535
MAP6	-1.35493	1.69105
FAM110B	-1.35825	3.63277
MN1	-1.36357	4.66385
GDPD3	-1.36429	1.86347
C6orf132	-1.36582	6.05734
GOLGA8O	-1.36682	1.34808
ENPP2	-1.36979	2.42862
INPP5J	-1.36983	1.71986
DCLK1	-1.37017	2.70121
TGFBI	-1.37303	4.73078
PIK3C2B	-1.37456	2.25957
THSD4	-1.37687	3.97997
SGK494	-1.37894	1.34601
CCNL2	-1.38352	5.24043
MID1	-1.38439	4.32772
DND1	-1.38515	1.37521
KIAA0922	-1.38729	3.2634
ADRA2C	-1.39027	2.11328
AGAP6	-1.39148	3.60461
SEMA3B	-1.3943	4.10629
VGLL3	-1.39446	5.26875
PADI2	-1.39451	1.3759
ADAMTSL1	-1.39763	3.45031
KLF15	-1.39964	1.45576
NPIPA1	-1.40486	3.75089
MKX	-1.40541	1.45576
DES	-1.40578	1.4157
TBC1D3B	-1.40813	1.46827
HRNR	-1.40826	1.69105
PDE5A	-1.41524	2.89193
FBLN2	-1.41601	1.44007
DAAM2	-1.41696	7.13434
COL11A2	-1.41702	4.84327
SULT1A3	-1.4197	1.71842
VCAN	-1.42028	5.39246
COL16A1	-1.42342	9.25635
RIMS3	-1.42725	2.00334
CCDC154	-1.42784	1.63465
ASIC1	-1.43064	3.84942
EPPK1	-1.43219	1.52894
TNFRSF25	-1.43408	4.48057
KRT8	-1.43549	5.4492
RARB	-1.44049	1.68244
ADAMTS17	-1.44168	2.10821
AGAP4	-1.44199	2.91021
CORO6	-1.44872	2.79084
SLC7A14	-1.45358	1.48663
PAMR1	-1.45874	3.79958
FGF18	-1.46207	1.59499
FBN2	-1.46302	2.91266
SLC25A35	-1.47243	2.31451
LIMS2	-1.47307	9.05224
ALS2CL	-1.47321	1.79153
TP53I11	-1.47514	7.99296
FLG	-1.47624	1.563
SLC1A5	-1.48216	5.67711
LAMA2	-1.48437	2.17284
LXN	-1.48509	5.48903
ACE	-1.48547	2.3751
ANXA8	-1.48901	1.56536
PLA2G4B	-1.49346	1.70464
DYSF	-1.49764	5.38702
AC009336.19	-1.49811	1.85806
SYT8	-1.50035	1.58592
HSPA2	-1.50074	3.44188
NOMO3	-1.50339	3.07319
SPINT2	-1.50343	2.32787
TBC1D10C	-1.50597	1.68712
CELSR1	-1.50874	5.63187
MST1	-1.50932	3.24864
RGS11	-1.51256	2.31373
WNT2	-1.51269	1.92627
ALDH1B1	-1.51398	4.76503
GBGT1	-1.51589	3.97997
GNB3	-1.52251	2.9944
RBM24	-1.52988	2.49751
XXbac-BPG32J3.22	-1.53062	1.68178
GSDMB	-1.53374	2.98319
TUFT1	-1.53612	7.67632
LRIG3	-1.54379	4.59622
ADAMTSL4	-1.5456	4.88746
CTGF	-1.54833	5.80199
LAT	-1.54872	2.61267
ALPL	-1.54925	1.69257
SLFNL1	-1.55097	2.32668
CSAD	-1.55173	3.72162
HAAO	-1.55286	1.811
PNPLA7	-1.55484	2.12807
RNF112	-1.55656	2.47967
LENG8	-1.55883	6.73891
WDR97	-1.57318	1.84964
ADAM12	-1.5776	7.54877
TPD52L1	-1.58252	6.89465
CNTNAP1	-1.58357	5.03068
RBP1	-1.58707	3.73327
PLIN4	-1.58889	2.03712
KIAA1683	-1.58893	2.75556
ALDH2	-1.58977	5.01695
CACNA1C	-1.59446	6.00477
HR	-1.59527	3.94244
MUC1	-1.59645	3.6825
RAB4B-EGLN2	-1.59866	1.99383
IGF2R	-1.59905	10.1229
THBS3	-1.59908	5.06878
INHBE	-1.60207	1.82033
ADAM33	-1.60256	2.9944
CLTCL1	-1.60669	4.13942
PILRB	-1.60913	3.88202
BCAM	-1.61435	7.73595
ADAMTS7	-1.61593	7.30967
THBS2	-1.61841	5.59064
LMCD1	-1.62084	7.34864
SLC1A7	-1.62521	1.96551
HSD17B6	-1.62613	3.14914
ERICH5	-1.62782	1.88176
TRIM73	-1.62904	1.96551
RNF224	-1.62922	1.91417
PCK2	-1.6301	5.44276
CHAC1	-1.63037	4.90335
CEACAM19	-1.63107	5.91307
LCNL1	-1.64004	1.95541
CHRDL1	-1.64034	2.41994
LAMB2	-1.64061	7.86052
ANKRD33B	-1.64073	2.67235
VWCE	-1.64318	4.31255
CALML6	-1.64568	2.54134
LDB3	-1.64909	2.09129
C10orf142	-1.65213	2.76107
INHA	-1.65275	2.12352
SULF2	-1.65705	2.11683
RNF207	-1.6611	5.72244
ZNF469	-1.66342	6.44934
LARGE1	-1.66526	8.81186
SLC7A4	-1.66548	2.03365
FN1	-1.67253	10.8405
PCDHGA2	-1.67407	3.60524
RASSF4	-1.67663	5.83696
NPIPB3	-1.6774	3.76676
GOLGA8B	-1.67834	7.90997
PSORS1C2	-1.68504	2.01707
FGFR2	-1.68823	4.57471
DAPK1	-1.68886	2.72483
NRG1	-1.68913	8.18662
SPARC	-1.69313	7.26862
ABLIM1	-1.6935	5.22933
IGFBPL1	-1.69438	2.05886
AMT	-1.69594	2.68863
ACTA2	-1.69778	4.53462
CELSR2	-1.70361	3.54316
COL11A1	-1.73148	5.22042
ACCS	-1.73527	4.08752
SHANK2	-1.73672	2.16846
CD248	-1.73865	6.64198
AHSA2	-1.73866	6.87939
EGF	-1.74537	3.29805
COL5A2	-1.75578	9.74111
CCDC80	-1.75703	11.6279
SYTL2	-1.76021	5.86652
SUSD3	-1.76058	3.92963
IFI30	-1.77188	4.08019
HMCN1	-1.77394	6.52985
RP11-574K11.31	-1.77555	2.97488
IL18BP	-1.77891	4.36136
C4A	-1.78029	6.4937
MRVI1	-1.78104	9.18601
ASS1	-1.78843	7.13434
THBS1	-1.79191	11.3986
KCNH1	-1.80194	6.46492
PXDN	-1.80245	8.95149
LGMN	-1.82141	7.51823
SLX1B	-1.82886	3.55857
CXCR5	-1.83531	2.56454
ADAMTS15	-1.84756	5.63055
SBSN	-1.84953	8.56146
ABC7-42404400C24.1	-1.85015	3.27152
TTLL3	-1.86206	7.90997
PABPC1L	-1.86577	5.22042
TRPV1	-1.87461	3.41337
ADCY4	-1.89332	6.93754
FNDC1	-1.91497	11.36
GPRC5A	-1.91506	2.98076
ENC1	-1.91704	10.7438
GPR17	-1.91953	2.74078
LDLRAD2	-1.92948	5.87066
LOXL2	-1.93374	13.3133
MGARP	-1.93781	4.53396
KRTAP1-5	-1.94106	5.79659
C10orf54	-1.95367	5.51346
LMOD1	-1.96997	8.98773
FBN1	-1.98248	15.7711
FAM46B	-1.98875	5.17463
CACNA1H	-1.9951	4.06415
HSF4	-1.99895	7.27625
NPR3	-2.01409	10.0461
PI16	-2.01506	2.97497
PGGHG	-2.02097	7.99296
NID2	-2.02526	12.4688
PKDCC	-2.05077	6.49052
COL21A1	-2.05237	5.46193
DUSP2	-2.05247	5.73173
GOLGA8A	-2.05616	11.7241
COL1A1	-2.06622	13.4615
NPAS4	-2.06648	3.47667
PODN	-2.06817	7.54877
LRP1	-2.07142	10.816
GALNT15	-2.0941	7.39895
KCND3	-2.14466	6.39202
GABRE	-2.14778	8.83653
FRAS1	-2.15247	3.43672
GFRA1	-2.16788	4.01192
HAS3	-2.20358	5.09565
VTN	-2.21286	5.69854
C4B	-2.22011	8.20855
SOX13	-2.22114	8.05319
PEAR1	-2.22246	9.66259
COL1A2	-2.23093	12.6851
RP11-949J7.8	-2.23703	5.73173
PRSS12	-2.25123	9.6973
COL25A1	-2.25595	6.2205
C1QTNF3	-2.27429	5.47687
KRT23	-2.35556	4.70194
CPA4	-2.36166	6.42609
MFAP4	-2.3805	6.90775
COL12A1	-2.39922	13.1327
KLHDC7B	-2.41872	4.97047
CEMIP	-2.43277	14.3289
HSPG2	-2.43467	18.7437
TSPAN18	-2.4715	8.45121
LSAMP	-2.49578	6.19382
DHRS3	-2.5325	17.799
SLIT3	-2.57723	17.1522
JPH2	-2.65571	6.91173
MYO7B	-2.70956	7.00108
MEST	-2.7133	11.0697
PIM1	-2.71557	17.6228
MYH3	-2.76122	11.0802
FBXL22	-2.91493	12.1733
TENM2	-2.99028	13.8622
CDRT4	-3.27386	8.93614
MASP1	-3.34112	14.503
CRISPLD2	-3.92593	26.8475
C1QTNF1	0.998949	1.38029
TBK1	0.997229	2.19962
NUF2	0.995667	1.47879
PARP8	0.994573	1.77621
EMB	0.994223	1.63457
RIN2	0.993453	2.67235
GSKIP	0.993384	1.64217
AKAP11	0.991961	2.17355
EMP2	0.989839	2.64128
GK	0.989027	1.47056
PLGRKT	0.988853	2.5287
SYNDIG1	0.987474	2.62904
MYBL1	0.982544	1.64622
EEA1	0.982477	1.86995
GFPT2	0.982464	2.70556
RB1CC1	0.981576	2.63333
GOLGA4	0.981484	1.50217
LARP7	0.981409	1.42195
TWF1	0.979487	2.81291
TWIST2	0.97946	2.15351
PTGES3	0.979156	3.27152
ZC3H13	0.979027	1.88878
COX16	0.978638	1.49802
COX7B	0.977523	1.36594
KATNAL1	0.973495	2.02451
PLAUR	0.9726	1.89166
STXBP3	0.97243	2.66701
DPY19L4	0.971668	2.61826
GPATCH11	0.970951	1.44295
BTBD3	0.969961	1.94646
RASA1	0.967931	2.66701
SUB1	0.966444	1.67136
PLXNA4	0.963819	1.49185
ZDHHC2	0.961915	2.04939
BLZF1	0.961161	1.44812
GLIPR1	0.960546	1.51565
CHMP5	0.960318	1.58592
PTPRE	0.957807	1.88691
USP1	0.957657	2.8194
FAM35A	0.957202	1.35435
EXTL2	0.956034	1.68841
GABPA	0.953928	2.05794
DNMBP	0.953821	1.97072
OTUD6B	0.953492	1.35107
TUBA4A	0.952904	1.51793
RAD18	0.952647	1.68391
PTTG1	0.951045	1.3347
ZNF654	0.950789	1.58592
SH3TC1	0.9504	1.4718
UHRF1BP1L	0.949602	1.68841
LSM3	0.948177	1.41203
ARHGAP11A	0.947681	2.14737
KIF4A	0.945568	1.31656
ROCK1	0.945241	2.32428
HECW2	0.942736	1.50217
RPL39	0.941642	1.40765
GEM	0.940429	2.53865
STAG2	0.939422	1.56659
UCHL5	0.939294	2.54639
DEK	0.938421	2.4044
FAM129B	0.93727	2.67235
CCDC91	0.935934	1.77718
COPS2	0.935395	1.4673
NR2F1	0.933763	2.21241
CNIH1	0.93282	1.64407
KIF5B	0.93224	2.66014
BZW1	0.931839	1.79027
SKIV2L2	0.930173	1.79038
PNPLA8	0.929037	1.35435
DCTN6	0.927445	1.33685
SARNP	0.9267	1.65946
OLFML2A	0.924869	1.52807
HPF1	0.924566	2.40774
TBC1D19	0.923821	1.4489
RRP15	0.922046	1.67461
DOCK4	0.921469	1.93493
PDCD10	0.920707	1.44057
MMD	0.914317	1.44854
NECTIN3	0.913092	1.49105
TBC1D8B	0.911873	1.87097
EBAG9	0.908406	1.38056
CISD2	0.908156	2.66701
KIAA1033	0.906116	1.89285
BCLAF1	0.906109	1.82354
FUT8	0.904996	2.10704
GMFB	0.904285	2.17272
MAFF	0.901421	1.48663
TMBIM1	0.900972	2.96187
BLOC1S2	0.9009	2.5287
BTG3	0.899542	1.95647
MTMR6	0.899108	2.35537
UBE2V2	0.899075	1.42436
MRPL42	0.898867	1.3473
ISY1-RAB43	0.898399	1.4673
EIF4E	0.896749	1.70116
NPC2	0.896165	1.42917
CTSK	0.896036	1.47056
ARNTL2	0.895462	1.6381
TCEAL9	0.892789	1.54413
PSMC1	0.892437	1.63275
HSPA13	0.89183	1.81296
MAP9	0.890361	1.42596
GCLM	0.884325	1.81355
UFM1	0.884048	1.55785
KPNA4	0.882277	1.94885
FOSL1	0.882181	1.46827
CRYZ	0.881383	1.35107
TRPV2	0.88047	1.64407
AP1S2	0.878942	1.34376
TCF4	0.878854	1.65348
GPN3	0.876862	2.36154
SMIM3	0.876641	3.02104
EMP1	0.874665	2.15377
ZBTB33	0.874661	1.47888
STRN	0.874397	1.63004
SUCO	0.873821	2.05495
PSIP1	0.873594	1.75285
CALM2	0.870796	1.42124
PCM1	0.869453	2.0919
HECA	0.867564	2.17663
CCPG1	0.867297	1.64805
KPNA3	0.86655	1.91703
LLPH	0.866325	1.31751
CBFB	0.866282	2.23627
SPRED3	0.866063	2.21607
MTERF3	0.865444	1.50396
PER3	0.865049	1.97715
PJA2	0.864174	1.94847
DDX46	0.86227	1.68841
NCAPG2	0.862094	1.7367
OSBPL8	0.858924	1.98953
SLC5A3	0.858198	1.55023
TMEM51	0.857653	1.35838
CD2AP	0.857462	1.40168
SCAMP1	0.857274	1.53553
SELENOT	0.857192	1.33906
TRAK2	0.855306	1.68384
SERPINF1	0.85528	2.63077
RASSF8	0.855274	1.67461
TEF	0.854274	2.53898
HS2ST1	0.854037	2.40713
OXR1	0.853923	1.81296
SOCS4	0.852976	1.6538
MMP14	0.852362	2.6031
CSE1L	0.851364	2.09309
AMD1	0.849956	1.45408
IRX3	0.84987	1.47744
CCT8	0.849473	1.32163
RNASEH2B	0.849461	1.61685
NR1D2	0.849191	1.39063
ZDHHC13	0.848527	2.01057
FGFR1OP	0.848519	1.76971
MAGT1	0.848079	1.5391
SELENOF	0.84724	1.40601
SEC62	0.846725	1.42875
PDLIM3	0.846096	1.86441
HMGB1	0.84383	1.71629
KTN1	0.843062	1.30685
ID1	0.842335	1.47368
COX7A2	0.841657	1.31808
PNO1	0.840728	1.44343
STN1	0.840396	1.50536
CRIP2	0.839958	1.71842
MIPEP	0.838247	1.81752
TOB1	0.83735	1.58071
TUBGCP5	0.836381	1.49442
DCUN1D1	0.834409	1.5517
SNED1	0.830658	1.95048
BRI3BP	0.830117	1.32723
S1PR3	0.829955	1.58311
ENOX1	0.829669	1.9538
CSGALNACT2	0.826779	1.54238
DCK	0.826237	1.45328
SNX4	0.822939	1.46324
HSPE1	0.82065	1.50479
MARCH7	0.820475	1.4718
MOB1B	0.819629	1.47211
KCTD9	0.815779	1.46187
LMBRD1	0.813311	1.44991
ANP32E	0.813115	1.71395
KCTD12	0.813058	2.28007
TMEM128	0.81292	1.3655
UPF3B	0.811645	1.33649
DNAJA1	0.810905	2.53898
RNF20	0.809874	1.42596
EGR3	0.807198	1.30342
TMEM205	0.802113	1.6689
POMP	0.801428	1.33501
DHX36	0.80121	1.5864
HCFC2	0.800275	1.49802
WIPF1	0.799669	2.05591
TSPAN9	0.79929	1.84332
PICALM	0.798107	2.21405
SMAGP	0.796145	1.87814
CD58	0.795986	1.36991
SCOC	0.795436	1.3184
SLU7	0.79357	1.53549
PPP2R2A	0.793169	1.65647
LZIC	0.787855	1.39518
LARP4	0.787535	1.31415
MSMO1	0.786495	1.3084
FAM126A	0.782568	1.3143
TMOD3	0.781739	1.69737
SELENOK	0.781068	1.68768
CPNE3	0.780383	1.47056
UBA3	0.780077	1.44057
CCDC88A	0.778028	1.42525
SH3PXD2B	0.773743	2.21622
RP11-382A20.3	0.773227	1.83776
PTPN13	0.772176	1.6997
SEPT10	0.770847	1.48822
TIGAR	0.769825	1.42792
PSMD12	0.769045	1.65033
FAM98B	0.766426	1.65033
EMP3	0.764137	2.01546
STK17A	0.760896	1.64805
EDEM3	0.760314	1.63465
DDX10	0.758908	1.31219
LYPLA1	0.756772	1.68498
DNAJB14	0.756616	1.54752
CDCA4	0.756569	1.30493
ARL6IP6	0.75372	1.36248
NAA15	0.750147	1.7311
CTNNB1	0.750003	1.86631
PAK1	0.748106	1.45014
PCNP	0.746501	1.55785
NUCKS1	0.743108	1.46388
RDX	0.742214	1.55665
PGM2	0.742009	1.44648
MOB4	0.741999	1.83985
LTV1	0.740333	1.40998
THAP5	0.734783	1.34015
MDFIC	0.734041	1.69786
S100A16	0.733852	1.98643
HIPK3	0.731431	1.4719
BRIX1	0.728223	1.50015
MEAF6	0.721389	1.66797
CUL5	0.720456	1.37571
SNX2	0.713598	1.58592
PSMD1	0.709988	1.44787
GNPNAT1	0.709263	1.57333
CDC42	0.707997	1.4509
SNX9	0.705111	1.89338
GTF3C6	0.702664	1.36594
UBE2E3	0.700443	1.63364
YWHAZ	0.700231	1.69049
PFKFB3	0.699931	1.41472
SEC22C	0.698081	1.40987
SPRED2	0.695605	1.6187
NTM	0.695125	1.44338
WNT5A	0.695058	1.79153
TFEB	0.69434	1.44381
BLOC1S6	0.693769	1.4578
TAGLN2	0.692099	1.57767
ITGB1BP1	0.690453	1.38209
BCL10	0.686821	1.42436
SPATA2L	0.685611	1.39017
CAPZA2	0.685235	1.44812
RAB31	0.683544	1.35022
LNPK	0.682804	1.39322
PPP3CA	0.681862	1.55023
PRPF40A	0.680872	1.3622
SLC25A24	0.680457	1.41168
RBPJ	0.669345	1.46472
CBX5	0.668359	1.44237
PPP1CB	0.66529	1.54966
MRPL15	0.659423	1.67975
CNIH4	0.657258	1.39758
SGCB	0.655087	1.30687
CCND3	0.654932	1.42436
RABIF	0.65431	1.3253
HPCAL1	0.649891	1.32188
CLIC1	0.6453	1.4442
IPO7	0.629525	1.32247
RPA1	0.623154	1.38278
RAB13	0.598168	1.30687
SEC61A1	-0.581808	1.32738
TXNDC5	-0.596325	1.37521
MAN1B1	-0.615279	1.47744
ETFB	-0.617308	1.32474
ST3GAL1	-0.623192	1.39322
FAM234A	-0.630735	1.54314
ACAA1	-0.636276	1.30132
DAPK3	-0.636961	1.42436
TOM1L2	-0.637747	1.31313
NAGLU	-0.638055	1.43825
BIN1	-0.639488	1.5082
LDOC1	-0.641733	1.39017
CIRBP	-0.642526	1.62272
TRPC4AP	-0.646204	1.4718
DYNC1H1	-0.653626	1.37632
CHPF2	-0.660342	1.34439
DCAKD	-0.660459	1.30342
ATN1	-0.661342	1.46016
SIRPA	-0.663055	1.58592
SERPINE1	-0.667989	1.34939
OBSL1	-0.670287	1.36953
NPR2	-0.670497	1.49972
ARFGAP1	-0.670681	1.47056
ATXN1	-0.670803	1.63017
SPTAN1	-0.671385	1.39322
ZNF503	-0.673517	1.38442
PABPC4	-0.676437	1.48811
RHOBTB1	-0.67726	1.3184
PLXNB2	-0.677356	1.54731
COL27A1	-0.678469	1.68178
SEMA4B	-0.680928	1.49513
NFE2L1	-0.680949	1.48077
ARHGAP35	-0.681465	1.41472
MOGS	-0.681503	1.50217
CERCAM	-0.682575	1.45791
PIEZO1	-0.685325	1.34713
CTSA	-0.685775	1.40606
GADD45B	-0.691072	1.42792
MMP19	-0.693204	1.3253
EMILIN1	-0.695727	1.86347
ASXL1	-0.696637	1.6476
FCHSD1	-0.697214	1.40568
P4HB	-0.699723	1.80871
MAP1A	-0.699738	1.55023
FAAP100	-0.69985	1.37762
PGAP3	-0.700425	1.33649
ARHGEF2	-0.702359	1.58592
SUPT7L	-0.705322	1.3521
NUCB1	-0.705546	1.71115
JDP2	-0.70614	1.37774
WARS	-0.706625	1.32168
DOCK6	-0.706658	1.37746
FAM160B2	-0.707952	1.44338
SMG6	-0.708574	1.7311
UBR4	-0.709414	1.42195
TRAK1	-0.710684	1.45428
DAB2	-0.711266	1.43429
NINL	-0.711585	1.4825
VARS2	-0.712195	1.34601
ATP6AP1	-0.713007	1.41821
ARL4D	-0.719975	1.57562
MRC2	-0.720722	1.67394
AKNA	-0.721171	1.5439
FBLIM1	-0.721701	2.04618
ATF4	-0.721875	1.54314
H6PD	-0.723277	1.35838
TPCN1	-0.723322	1.67461
KCTD11	-0.724528	1.82703
BCL9L	-0.726388	1.84275
ANPEP	-0.72696	1.44991
NYNRIN	-0.728764	1.40168
TMEM63A	-0.730425	1.54966
MKNK2	-0.731111	1.44782
PCNX3	-0.732464	1.65033
D2HGDH	-0.735922	1.55374
LRSAM1	-0.736448	1.69919
FKBP10	-0.737626	1.89165
P4HA2	-0.737822	1.31808
LONP1	-0.739335	1.48071
ING5	-0.739564	1.45069
P3H3	-0.74095	2.0319
URB1	-0.741877	1.65946
GPX4	-0.743124	1.76952
WDR73	-0.744817	1.4718
SLC12A9	-0.748037	1.45791
CCS	-0.748556	1.64805
POLR2A	-0.750392	1.62678
POFUT2	-0.752147	1.97787
PCSK7	-0.752302	1.811
ARHGEF17	-0.752649	1.39322
SLC9A1	-0.752773	1.57387
CDC42EP3	-0.75456	1.37275
IDH2	-0.755528	1.48071
PHLDB2	-0.756698	1.52247
ARSJ	-0.75814	1.87814
PRR5	-0.758244	1.42792
TLE4	-0.759162	1.43429
SPATA20	-0.759171	1.83985
CUL7	-0.761378	1.31709
CLIP3	-0.761528	2.06904
TCF7L2	-0.762922	1.31751
SZT2	-0.763239	1.37762
SLC4A3	-0.763273	1.38785
ANKRD13A	-0.764314	1.59441
SLC2A11	-0.765238	1.39758
ANKLE2	-0.766031	2.11328
KIAA0513	-0.769283	1.59561
BCL6	-0.770763	1.49514
PIGG	-0.771352	1.939
AHDC1	-0.771423	1.75339
PYGL	-0.771491	2.1823
TUBGCP6	-0.771519	1.71937
ADGRA2	-0.772407	1.75766
PXDC1	-0.772771	1.71102
METTL22	-0.773554	1.56104
C1QTNF5	-0.774738	1.34381
ARNT2	-0.775172	1.72485
DMPK	-0.776027	1.48174
SLC8B1	-0.779147	1.31174
LITAF	-0.779347	1.62301
CHST14	-0.779772	1.79318
TBC1D2B	-0.780814	2.26267
CDK5RAP3	-0.781161	1.49069
FLNB	-0.781236	1.78968
ZBTB18	-0.784769	1.51715
EN1	-0.785026	1.54831
WDR6	-0.785733	1.48487
ABCC10	-0.790007	1.5105
NFATC4	-0.791378	1.90984
CREBZF	-0.792096	1.69792
KLF7	-0.79234	1.42195
TPM2	-0.792423	2.32787
MYO1E	-0.792808	2.32668
HOOK2	-0.795054	1.88691
WFS1	-0.797947	1.43429
NXF1	-0.798343	1.58654
LAMC1	-0.798377	1.47056
SYNC	-0.79873	1.86169
RPL8	-0.799538	1.44598
MYH10	-0.801146	1.47517
MAST2	-0.801461	1.79038
NECAB3	-0.802928	1.7938
PLAGL1	-0.80404	1.93576
MTSS1L	-0.805882	1.96027
PCNX2	-0.806011	1.54449
SLC25A6	-0.807496	1.33682
SLC26A6	-0.807616	1.31219
TRIO	-0.808831	1.98177
DNASE1	-0.810231	1.45612
FBXO44	-0.810289	1.41222
STARD5	-0.810572	1.42301
SRRM2	-0.810616	1.88014
C1QTNF6	-0.811691	1.44412
CNN2	-0.811838	2.06904
SYNGAP1	-0.814168	1.41203
TXN2	-0.814407	1.33842
LOXL3	-0.814783	1.74323
NPRL3	-0.815327	1.38278
GLMP	-0.817131	1.509
DXO	-0.817361	1.53549
CCNL1	-0.818026	1.47517
HIC1	-0.818416	2.20599
ARHGAP1	-0.818486	1.8347
EFNB3	-0.818956	1.30132
PAPLN	-0.819998	1.39322
FSTL1	-0.822017	2.18077
SLIT2	-0.822792	2.05858
RPP25L	-0.823565	1.39758
QARS	-0.823646	1.58268
CDC42EP1	-0.824101	2.18641
CHST15	-0.82473	1.58592
KIAA0895L	-0.8251	1.49676
ABHD14B	-0.826642	2.17584
PAQR7	-0.827429	1.68989
FAT1	-0.830811	2.18041
MAST3	-0.830816	1.52819
HDAC10	-0.831867	1.52377
MOCS1	-0.83453	1.62531
STC2	-0.835531	1.42436
SPPL2B	-0.836043	2.49751
TMEM189	-0.836628	1.7311
ZDHHC7	-0.838128	2.70922
GGT7	-0.838358	1.88878
PRSS53	-0.838407	1.71297
BTBD19	-0.840167	1.82957
SIDT2	-0.841098	2.26319
PCDHGA10	-0.842532	1.5219
CTIF	-0.842932	2.66701
SCARB1	-0.844323	1.76971
ADCY9	-0.844523	2.34451
APP	-0.84453	2.62017
ACAD10	-0.844932	1.62531
LRRK1	-0.845275	1.69049
TAP2	-0.846574	1.70384
PCOLCE	-0.847468	1.90915
LAMP1	-0.848904	2.50527
RACK1	-0.849327	1.48822
MYADM	-0.850323	1.7142
MMP24	-0.850459	1.47682
NRBP2	-0.852223	1.97511
POLM	-0.853692	1.71885
NPIPB5	-0.854176	1.69738
GABBR1	-0.854504	1.57767
NAT9	-0.854568	1.83985
SLC6A9	-0.854777	1.31213
MAN2C1	-0.855	1.54599
LAYN	-0.857172	1.49048
MAGI1	-0.858001	1.39886
KAT2A	-0.858677	1.41821
ACADS	-0.860216	1.95338
MAPK8IP3	-0.860361	1.98871
RRBP1	-0.860569	2.14317
ARID5B	-0.860686	2.6387
FHL1	-0.86359	2.51876
FASN	-0.86678	1.91428
NLRX1	-0.86726	2.21008
PCDHGA4	-0.867414	1.37521
ELF4	-0.868141	1.49185
SPACA6	-0.868398	1.34569
NRP2	-0.868815	2.63188
TRAPPC6A	-0.87	1.58592
GALNT2	-0.870396	2.77443
ZNF135	-0.871804	1.37762
C1R	-0.872921	1.81296
PCSK5	-0.876831	1.81905
KLC4	-0.877174	1.86137
TUBB2B	-0.880426	1.38073
PTPRS	-0.881235	1.9362
ZNF319	-0.88138	1.49972
DHX58	-0.8822	1.70116
TOR2A	-0.883562	1.489
GCN1	-0.884185	1.745
TLN1	-0.884396	2.01653
GCAT	-0.884424	2.4301
ACOT2	-0.886798	1.64622
HEXDC	-0.887057	2.28929
CFB	-0.88792	1.42792
TPM1	-0.888493	2.65859
EXOSC7	-0.888507	1.44991
TSHZ1	-0.889824	1.53578
MOV10	-0.894408	2.10704
PLK2	-0.894491	2.66014
PPIF	-0.896245	1.89842
PTPRF	-0.896552	2.15571
RPS2	-0.898024	1.89825
SLC7A5	-0.898423	1.62149
TPP1	-0.898463	2.05495
PHLPP1	-0.898492	1.31808
LAMB1	-0.898929	2.71203
SLC3A2	-0.89899	1.95468
EPHB2	-0.902436	1.33549
ERP29	-0.904113	2.25331
ASNS	-0.904653	1.77576
PLOD3	-0.905428	2.23627
ZGLP1	-0.906896	1.3672
MYH9	-0.910746	2.31373
TLN2	-0.910884	2.23627
FBXL7	-0.913299	2.40145
C19orf54	-0.914416	1.6689
PLOD1	-0.915486	2.38789
ANKRD13B	-0.916418	1.44112
PNPLA4	-0.917222	1.45408
KCTD20	-0.917843	1.83193
XAF1	-0.918995	1.57994
ITGA11	-0.919745	2.52122
PIGO	-0.921184	1.63399
SLC26A1	-0.921565	1.37521
LPIN3	-0.922006	2.53496
TAF1C	-0.924008	2.10858
DLC1	-0.924254	3.0033
PPFIA4	-0.924474	1.88329
NOTCH1	-0.925359	1.67461
SLC7A1	-0.926059	2.41728
COL14A1	-0.927014	2.83825
EEF2	-0.928417	2.78487
KIRREL3	-0.928919	1.6305
TNS1	-0.937227	3.02645
SAMD11	-0.939443	1.46869
HIST1H2AC	-0.940045	1.32723
SH3BP4	-0.940114	1.93576
TMEM268	-0.94667	1.99963
IGDCC4	-0.952574	1.71297
MAPK12	-0.956335	2.28067
PTK2B	-0.956856	1.46009
ARHGEF4	-0.956983	1.7142
PLEKHG2	-0.958569	2.47987
SLC38A7	-0.961365	2.03004
FAM234B	-0.96285	1.42192
RUSC2	-0.963071	3.37695
LRRC75B	-0.9665	1.84265
UBA1	-0.968775	2.1854
FAM156A	-0.970442	2.70556
TAGLN	-0.974025	2.89792
FAM118A	-0.975075	1.61758
FBXO10	-0.977642	2.36802
KCNJ8	-0.977824	1.47929
VASN	-0.978898	2.52867
EEPD1	-0.979463	1.48822
NLGN2	-0.980132	2.95303
HEG1	-0.980872	1.96783
PRKCSH	-0.981052	3.71975
RP11-2C24.9	-0.981089	1.46827
CCDC57	-0.983157	2.48379
NAGPA	-0.983834	2.65875
TRO	-0.984803	1.52775
CILP2	-0.984837	1.47888
NEO1	-0.985707	2.4559
NEDD9	-0.989886	1.90984
LOX	-0.990013	3.70334
TEN1-CDK3	-0.990982	2.10339
RPAIN	-0.9914	1.54238
APBB3	-0.991882	2.59285
EVL	-0.995583	1.69574
BAHCC1	-0.998048	2.60135
VMAC	-0.999135	1.55023
LIME1	-0.999353	1.75616
TTC28	-0.691612	1.30077
AHCY	-0.796194	1.29818
DNAJC15	0.928717	1.29755
ATP6V1D	0.696577	1.29755
GOLGA6L10	-1.20787	1.29755
TMEM55A	0.80474	1.29524
PARP2	0.780318	1.2951
FDFT1	0.63287	1.2951
PPIG	0.922401	1.2947
ASAP3	-0.61896	1.2947
DNASE2	-0.654018	1.2947
ABCE1	0.822359	1.29466
ARID1A	-0.76181	1.29466
HOXB7	1.0003	1.29456
SLC13A4	-1.26665	1.29456
ATP13A1	-0.674973	1.29157
PBDC1	0.789579	1.29137
BEND6	0.782565	1.29137
PSMC3IP	0.775597	1.29137
NATD1	-0.621865	1.29007
WASL	0.65332	1.29
TSG101	0.636011	1.29
HPS4	-0.777281	1.28885
TAF13	0.841966	1.28557
FHOD1	0.665198	1.28447
NUDT12	1.09244	1.28432
DHX29	0.682303	1.28432
PCMT1	0.609192	1.28432
MYL5	-0.666568	1.28432
RGS20	1.2006	1.28299
FAM72D	1.14478	1.28213
FOXN2	0.959976	1.28213
BMI1	0.796541	1.28213
NEMF	0.852198	1.28152
WHRN	-0.77955	1.28026
RCC1L	-0.644761	1.28008
NISCH	-0.629862	1.28006
XPO1	0.664192	1.27926
KIF18A	1.12458	1.27919
MYO1D	0.582421	1.27919
TNFAIP2	-0.953738	1.27846
NKTR	-0.732454	1.27757
METRN	-0.647271	1.27651
CDKN1C	-1.03168	1.27651
EFEMP2	-0.644238	1.27601
PBXIP1	-0.589293	1.275
AIDA	0.597779	1.27472
GSTCD	0.911011	1.27463
PPP3R1	0.687149	1.27463
TPP2	0.657093	1.27463
NMNAT3	-1.32749	1.27463
DMRTA1	1.21002	1.2733
RPA3	1.01458	1.27325
TRNP1	-0.845056	1.27262
GATSL3	-0.880446	1.27249
TBC1D15	0.883082	1.27246
HLTF	0.809726	1.27136
CEP162	1.082	1.27021
MORF4L1	0.672466	1.2691
POC1B	0.848682	1.26773
COPS8	0.590742	1.26773
SKA3	0.908853	1.26752
PTRF	-0.59403	1.2666
ADAM11	-1.29022	1.2666
PLEKHH2	-1.04836	1.26511
HGSNAT	-0.628004	1.25995
OBSCN	-0.846868	1.25926
HLA-DPA1	-1.14468	1.25756
AKAP17A	-0.697484	1.25647
CH507-9B2.1	1.28478	1.25512
THNSL2	-0.847622	1.25351
CBX3	0.678988	1.2527
PTPRJ	-0.756709	1.25244
CSPG4	-0.983211	1.25244
ERBB2	-0.639099	1.25231
ARPP19	0.64257	1.25209
NDC1	0.831977	1.25156
RUFY2	0.801647	1.25053
YIPF1	0.689703	1.24941
TNRC18	-0.675295	1.24941
PRDX1	0.844004	1.24908
LRCH1	0.736012	1.24795
LYPD1	-0.782158	1.24795
SGTB	0.713432	1.24744
FUT2	-1.28937	1.24721
TMEM94	-0.73078	1.2467
GNPAT	0.606313	1.24654
ATF1	0.751164	1.24515
PHYKPL	-0.642047	1.24515
NCOR2	-0.603806	1.24466
TMEM161A	-0.689917	1.2442
METAP1D	-0.871796	1.24161
HIRIP3	0.682735	1.24102
FBXO41	-0.834367	1.241
NFU1	0.684394	1.23941
ADD3	0.810364	1.23893
TVP23B	0.697304	1.23893
MFSD14A	0.651173	1.23739
NUBP1	0.610263	1.23739
DAGLB	-0.665852	1.23739
CBLN3	-0.71372	1.23739
MAP3K8	-1.23753	1.23739
P2RX4	-0.834089	1.23591
RANBP2	0.710382	1.23588
FAM156B	-0.951118	1.23475
DDX59	0.792402	1.23333
IMPA1	0.930409	1.23303
PGBD1	0.794531	1.23303
ROBO1	-0.720038	1.23303
PPFIBP2	-0.960502	1.23249
GINS2	0.876234	1.23229
LY96	1.14263	1.23101
SLC7A8	0.949834	1.23101
DDIAS	1.18847	1.22692
SOCS5	0.784496	1.22414
TRIL	1.10229	1.2241
PRR11	0.842826	1.2241
CACHD1	-1.05357	1.2241
USP15	0.855663	1.22309
SAMD9L	0.881354	1.22309
DDB1	-0.628835	1.22207
FUNDC1	0.831566	1.222
RP4-613B23.5	0.870015	1.22171
EXOC5	0.66168	1.22091
GOLM1	-0.579312	1.22075
RP2	0.654956	1.22067
GRAMD1B	0.831912	1.21848
TRPV4	-0.654136	1.2183
MCFD2	0.69353	1.21779
ATP9B	-0.638083	1.21779
ORC3	1.00414	1.21591
FNDC3A	0.727815	1.21565
ZC3HAV1	0.63168	1.21565
TOP1MT	-0.611204	1.21565
NEDD1	0.837154	1.21427
ACTR10	0.60883	1.21275
DNAJB1	0.61394	1.21068
SMCO4	-0.657314	1.20956
UBE2W	0.837544	1.20896
NBPF3	-0.899568	1.20735
EGFL8	-0.964415	1.20735
SHMT2	-0.711747	1.20697
MSLN	-1.25677	1.20616
C5orf30	0.734062	1.20553
TRABD2A	-1.19095	1.20551
SESN2	-0.734707	1.20547
GAA	-0.565723	1.20406
TREX2	-1.15064	1.20221
RBBP8	0.718846	1.20209
SP100	0.660988	1.20209
MYO10	0.658784	1.20209
GALT	-0.79473	1.20152
IDUA	-0.665015	1.20131
PTS	0.617777	1.2001
HDAC7	-0.653743	1.19996
TTC7A	-0.630043	1.19982
NUMA1	-0.74541	1.19976
P3H2	-0.981275	1.19957
ZMAT3	0.685395	1.19945
INPP4A	-0.709383	1.19944
ERH	0.741413	1.19788
SUCLA2	0.643563	1.19788
SLC16A5	-0.767373	1.19673
EIF5B	0.840431	1.19585
TMEM38B	0.902504	1.1948
USP12	0.757413	1.19473
MICAL3	-0.659895	1.19473
C10orf10	-0.689768	1.19473
NRROS	1.11814	1.19425
LRRC37A2	-1.10748	1.19341
AZIN1	0.725903	1.19313
STAM2	0.643275	1.19313
MKL1	-0.637759	1.19313
AJUBA	-0.668535	1.19313
CLTC	0.584636	1.19173
TTC1	0.810389	1.19094
PSD3	0.687413	1.19094
NUP160	0.673512	1.19094
SPCS2	0.57419	1.19008
RUNX1	-0.611579	1.18833
TEAD3	-0.60546	1.18667
STX16	-0.567878	1.18623
B4GALT1	-0.571915	1.18623
PHYHD1	-1.01364	1.18596
NCSTN	-0.607562	1.18467
EMC2	0.94127	1.18436
ADGRE5	-0.648975	1.18377
MICU2	0.770999	1.18111
RPA2	0.684245	1.18094
CLDND1	0.688106	1.18053
FABP3	1.17118	1.17998
EDEM2	-0.644875	1.17973
HTR1F	1.23984	1.17618
DNAJB9	0.800098	1.17579
MCM6	0.644141	1.17579
ETNK2	-0.892348	1.17579
TSPAN2	-0.896088	1.17434
TRPC4	-1.22123	1.1738
NR3C1	0.77619	1.17235
MCM10	1.07241	1.17216
TAX1BP1	0.687413	1.17216
FAM193B	-0.624606	1.17216
ITPRIPL2	0.746356	1.16833
ATRX	0.815391	1.16678
CPXM2	0.99438	1.16542
CEP350	0.821296	1.16542
PTPN12	0.717775	1.16542
SLC9A8	-0.684221	1.16542
CHKA	-0.840889	1.16542
SCFD1	0.865314	1.16533
PTP4A1	0.73262	1.16533
METRNL	-0.646524	1.16431
GRB10	-0.631398	1.16314
KMT5C	-0.665509	1.16296
RIF1	0.78139	1.16258
HCLS1	-1.01077	1.16156
BRPF3	-0.654606	1.16096
CDCA2	0.871708	1.16053
MLXIP	-0.674747	1.16053
ABHD6	0.831879	1.1605
TOPORS	0.729299	1.15976
RACGAP1	0.822353	1.15964
SMARCA5	0.77247	1.15964
DHX15	0.586207	1.15964
NPLOC4	-0.662631	1.15964
ZXDC	-0.723365	1.15939
EIF3CL	-0.941875	1.15933
SHOC2	0.725163	1.15728
SNRNP48	0.701493	1.15719
ARRDC3	0.766379	1.15576
SRC	-0.629658	1.15531
TANK	0.732961	1.15506
POGLUT1	0.76121	1.15414
NUP88	0.637036	1.15414
EP400NL	-0.662243	1.15381
POM121C	-0.664356	1.15311
CCNA2	0.899591	1.15301
PPP5C	0.54657	1.15301
DYNC1I2	0.62444	1.15199
HSBP1L1	-1.00136	1.15094
SSB	0.766643	1.15088
SECISBP2L	0.639802	1.15078
KRCC1	0.800405	1.1498
RAB28	0.678256	1.1498
CUL2	0.646761	1.1498
NDUFA8	0.621662	1.1498
RGCC	1.17687	1.14975
LIN7C	0.747021	1.14957
NBN	0.681289	1.14875
FEZ2	0.726632	1.14709
NFE2	-1.16602	1.14703
PCED1B	-0.984006	1.14638
QRICH2	-1.0007	1.14631
ZBTB12	-0.698726	1.14515
ERAP1	-0.584362	1.14319
ZEB2	0.603422	1.14287
QSER1	0.825441	1.1424
KIAA1644	0.751899	1.1424
CNN1	-1.21093	1.1424
ZNF644	0.846563	1.14202
PTRHD1	-0.691079	1.14085
KLHL21	-0.694083	1.14085
DIS3	0.708517	1.14053
TMEM25	-0.753451	1.13932
MATR3	0.767566	1.13826
MAN2B2	-0.610608	1.13782
SLC46A1	-0.69337	1.13782
C14orf93	-0.705505	1.13782
GDF5OS	-1.25563	1.13764
HSD3B7	0.639999	1.13758
PRKD3	0.704619	1.13724
TIMELESS	0.702101	1.13724
RPS3	-0.692504	1.13724
ZNF692	-0.739548	1.13724
RECQL5	-0.653736	1.13719
MAP3K14	-0.684291	1.13652
NCKAP5L	-0.545197	1.13339
CDK18	-1.21154	1.13339
MMP25	-1.22864	1.13339
HBEGF	0.849247	1.13247
SORBS3	-0.590718	1.13247
PDDC1	-0.744419	1.13247
KIF23	0.911372	1.13209
RNF14	0.731279	1.13209
YES1	0.618877	1.13209
SPRYD4	-0.883654	1.13209
SH2D4A	-0.640674	1.13207
AHCYL1	0.630456	1.13156
GK5	-0.724058	1.13156
LTB4R2	-1.0568	1.13156
CDH3	-1.24822	1.1306
NCAPG	0.840904	1.12947
NMD3	0.799569	1.12947
PRDX5	-0.629417	1.12947
CYHR1	-0.580726	1.12944
C3	-1.16962	1.12927
COX6C	0.88075	1.12837
MAGED1	-0.624821	1.12837
TVP23C	-0.826628	1.12837
MICAL1	-0.754542	1.12642
DMKN	-1.10582	1.12642
LMBR1L	-0.645628	1.12477
GLTSCR1	-0.703699	1.12477
TKFC	-0.556003	1.12457
HLA-DMA	-1.05012	1.12457
FANCI	0.950788	1.12405
KRBA1	-0.627341	1.12405
AHCTF1	0.732053	1.12296
MRI1	-0.632617	1.12296
FBLL1	-1.21055	1.1221
U2AF1L5	-0.919552	1.12144
ABCG4	-1.25765	1.12045
PCSK9	-1.07492	1.1203
LCORL	0.91741	1.11986
SLC29A4	-0.800379	1.11714
MAP3K5	0.816927	1.11697
TXN	0.780616	1.11693
MRPS6	0.794736	1.11479
NUDT18	-0.662741	1.11479
TOP3B	-0.786213	1.11479
SORCS2	-0.855158	1.11479
H1F0	0.616884	1.11361
HMBS	0.578798	1.11284
C2	-1.09373	1.11284
HCAR1	-1.23318	1.11284
IGFBP1	1.25262	1.11279
DIXDC1	0.684136	1.11279
ZNF148	0.704905	1.11268
KCNJ15	1.0521	1.11198
TRIM62	-0.845834	1.11198
YJEFN3	-0.929942	1.11198
MEF2A	0.600507	1.11167
DPCD	0.605587	1.11103
LIN9	1.18606	1.11038
THY1	-0.57891	1.1102
NOB1	-0.697891	1.1102
MLLT1	-0.595333	1.10736
OCIAD2	0.814016	1.10732
NDUFV2	0.601417	1.10668
PGM2L1	0.780228	1.10668
SREK1IP1	0.80863	1.10602
SLC43A1	-0.855329	1.10534
LRRC37A3	-0.905696	1.105
CLDN23	-1.01755	1.105
HMGCS1	0.754412	1.10181
NIN	0.612923	1.0981
ANKRD11	-0.559462	1.0981
CCP110	0.700437	1.09685
CDH6	-0.968395	1.09685
CH25H	-1.13586	1.09685
MISP3	0.905367	1.09661
PSAT1	-0.680631	1.09661
POLA2	0.632886	1.0964
TRIM13	0.623289	1.0964
TMBIM4	0.599955	1.0964
SMAD3	-0.695294	1.0964
TLCD2	-0.696239	1.0964
CAD	-0.718854	1.0964
FHDC1	-1.07095	1.0964
ACAN	-1.13195	1.0964
TFB1M	0.906532	1.09455
MGAM	-1.20794	1.09455
B3GNT2	0.680692	1.09424
UBA6	0.626149	1.09406
SETD1B	-0.614179	1.09392
MYBPH	0.97667	1.09317
DHRS2	1.21741	1.09301
SYNE3	0.701405	1.09301
PAQR6	-1.07215	1.09176
B2M	0.841615	1.09131
TNRC6A	-0.585345	1.09088
CA9	1.10152	1.09071
PALD1	-0.878252	1.0892
PRPF4B	0.615877	1.08819
AURKA	0.856079	1.0881
DSN1	0.730359	1.08794
SYPL2	1.23889	1.08771
FBXO5	0.823049	1.08771
GCC1	-0.644911	1.08771
ROR2	-0.855835	1.08771
HPSE	-1.07622	1.08771
AACS	-0.608803	1.08747
SND1	-0.597995	1.0864
PRKRIP1	-0.548656	1.08411
KIF2C	0.849442	1.08392
CDC27	0.623998	1.08392
UGGT1	-0.557578	1.08361
GOLT1B	0.7208	1.08348
ZNF251	-0.63049	1.08285
ARHGAP9	-1.23657	1.08285
DNAJC2	0.716109	1.08253
GGPS1	0.757408	1.08252
DNAJC25-GNG10	1.10053	1.08166
TRRAP	-0.63359	1.08166
NPEPL1	-0.659682	1.08166
RAPGEF3	-0.744377	1.08166
C11orf96	-0.91971	1.08166
SCN9A	-1.08356	1.08166
TTL	0.56553	1.07932
ACTC1	-1.11083	1.07932
STMN1	0.875408	1.07932
SSFA2	0.675839	1.07932
TMEM214	-0.610123	1.07932
UVSSA	-0.75559	1.07932
NXNL2	-1.16103	1.07932
SERPINB8	0.742898	1.07711
PLS3	0.728136	1.07697
UNC13A	1.20413	1.07689
CERS2	0.563676	1.07689
TMEM43	-0.571622	1.07689
CWF19L2	0.971855	1.07611
RP5-966M1.6	-1.23027	1.07503
SIX1	-0.769585	1.07392
PHF6	0.706889	1.07212
SKA2	0.691637	1.07212
RBM7	0.680207	1.07212
AUTS2	-0.571708	1.07212
DTYMK	0.683647	1.07161
FBXL12	-0.764746	1.07155
SLC7A11	-0.847175	1.07155
LASP1	-0.562288	1.07113
LIFR	0.743097	1.07093
ZNF133	-0.775948	1.07048
GFOD1	-0.884786	1.0698
MPHOSPH6	0.82092	1.06959
PSMA2	0.734894	1.06959
DIAPH2	0.720094	1.06959
ICAM3	0.61556	1.06936
GALNS	-0.811767	1.06925
SPOPL	0.713559	1.06798
ZDHHC20	0.640941	1.06718
RNF5	0.549656	1.06648
GPR88	0.991406	1.0658
ATRN	-0.567964	1.06477
SMO	-0.63668	1.06444
VAMP7	0.628324	1.06323
TEPSIN	-0.596406	1.06217
MED12	-0.698283	1.06217
USP16	0.785526	1.06193
CAB39L	0.764936	1.06193
NCKAP1	0.657262	1.06193
OS9	-0.586096	1.06193
ATP6V1B1	-1.05908	1.06193
MBD6	-0.621167	1.06186
NEURL2	-0.802853	1.06143
MED11	-0.718309	1.06113
DNAJC21	0.682986	1.06056
PIF1	-0.740835	1.06056
TNFRSF4	1.18908	1.06004
AKAP9	0.872578	1.06004
XRCC5	0.615899	1.06004
RFXANK	-0.696477	1.06004
SLC25A29	-0.777738	1.06004
CGB7	-1.00318	1.06004
SRP9	0.705979	1.05925
PRKAR1A	0.626342	1.05925
GAS2L1	0.608845	1.05925
SEC14L2	0.578093	1.05925
CDH11	-0.553499	1.05925
PWP2	0.87904	1.05854
SYNJ2BP	0.665458	1.05817
FAM96B	0.527886	1.05781
OPRL1	-0.97837	1.05781
ORC6	0.775352	1.05707
ATP6V1A	0.710231	1.05707
ZNF862	-0.70747	1.05707
SLC38A1	-0.901611	1.05707
PSD2	-1.17196	1.05707
BTF3L4	0.631909	1.05648
CLOCK	0.646227	1.05619
GLO1	0.541639	1.05512
IQGAP1	0.60496	1.05428
MEIS2	-0.644473	1.05403
KCND1	-0.886126	1.05403
LBH	-0.687819	1.054
C5AR1	-1.11672	1.05397
F8	0.895852	1.0532
TIRAP	-0.855396	1.0532
PLXNB3	-0.827184	1.05306
HSPB6	-1.16858	1.0521
TRAPPC8	0.812768	1.052
PARP6	-0.66866	1.052
FKBP9	-0.626962	1.05129
INTS6L	-0.734898	1.05016
ARL3	0.608875	1.04994
WDR43	0.578725	1.04991
C2orf69	0.685976	1.04959
CDA	-1.01139	1.04947
VSTM2L	-0.749128	1.04924
TLK1	0.626929	1.04867
MILR1	1.02371	1.04771
PCGF5	0.860942	1.04771
APITD1-CORT	0.950205	1.04708
MNS1	0.976058	1.04568
CEP128	0.976051	1.04568
IFT122	-0.646885	1.04568
TGM2	0.733418	1.04521
RAB27A	0.666481	1.04521
ELMOD2	0.789536	1.04516
HAPLN1	-0.861127	1.04436
PCED1A	-0.690597	1.04317
SYCE1L	1.05272	1.04267
SAAL1	0.625347	1.0426
GGA3	-0.599846	1.0426
CD320	-0.60408	1.0426
CRTC1	-0.623406	1.04163
DPH1	-0.616009	1.04016
C8orf58	-0.647513	1.04016
PAN2	-0.852575	1.03978
SLC35A1	0.862489	1.03941
RRAD	-0.85009	1.03746
MCHR1	1.17228	1.03746
RAD21	0.680222	1.03746
GIGYF1	-0.607902	1.03709
RPS24	0.793097	1.03704
PCDH19	0.905141	1.03694
NME7	0.88037	1.03694
CEP290	0.791042	1.03694
UFD1L	0.566735	1.03694
SEC16A	-0.604805	1.03694
PSG4	-1.14386	1.03694
SLC29A2	-1.1821	1.03615
SFR1	1.10624	1.03506
ABHD14A-ACY1	-1.10162	1.03463
USP40	-0.589348	1.03448
DLK1	1.15549	1.03399
VTA1	0.741467	1.03399
PDLIM2	-0.57886	1.03324
ERCC6L	1.06117	1.03195
TMEM19	0.69645	1.03195
ACBD3	0.656551	1.03131
RPL10A	-0.739097	1.03101
KCNE4	-0.797577	1.03101
SDC3	-0.541948	1.03052
CCDC86	0.540129	1.0299
HDLBP	-0.604862	1.02977
PKNOX2	-0.823881	1.02964
NPAT	1.02813	1.0296
MRPL47	0.861889	1.0296
HELLS	0.772824	1.0296
BRMS1L	0.730414	1.0296
SLC25A13	0.725935	1.0296
WDR41	0.693556	1.0296
PITPNC1	0.692504	1.0296
LIMK2	-0.53733	1.0296
RFNG	-0.571644	1.0296
SIX5	-0.596746	1.0296
HECTD4	-0.621318	1.0296
EIF2D	-0.631295	1.0296
DPP3	-0.658699	1.0296
CAMTA2	-0.679852	1.0296
GBA2	-0.694679	1.0296
PCDHGA6	-0.767292	1.0296
BRSK2	-1.17199	1.0296
TMEM106C	0.756697	1.02907
NUMB	0.59597	1.029
LHPP	-0.623629	1.02886
CDK15	-0.950257	1.02765
SH3GLB1	0.612279	1.02739
ENGASE	-0.636485	1.02627
[truncated: 11,682 more rows]

## Sheet: fold change>+-2 with FDR<0.05
Gene name	Log2FoldChange	-Log10 (padj)
SPP1	6.47877	50.0573				upregulated	371
SLC16A6	4.99091	29.4699				downregulated	476
TNFSF11	3.91001	14.503
PDE9A	3.73522	12.2411
DUSP4	3.48502	26.1847
B4GALNT3	3.40462	15.1133
CYP26B1	3.20527	12.2082
RGS2	3.15134	15.8576
MEGF10	3.14981	12.5875
SP7	3.12099	7.88391
PCSK1	3.09407	11.1081
KCNK3	2.99818	20.0894
KCNN4	2.97712	22.2754
C3orf80	2.9726	13.3937
TNFSF10	2.95873	9.29512
APOD	2.9252	6.94373
GALNT9	2.91929	13.054
CALB2	2.90437	15.3583
BMP2	2.74812	9.42276
CRLF1	2.73746	11.1081
CMKLR1	2.67008	11.5415
ISLR2	2.63667	20.7114
COL22A1	2.60948	12.9807
COL10A1	2.58959	14.503
NTN1	2.56928	6.96318
ESM1	2.54038	9.25157
AC009133.23	2.53792	4.92582
NPPC	2.52314	4.87167
CNIH3	2.46882	16.4655
CX3CL1	2.44719	8.10527
IBSP	2.44104	6.2221
TMEM100	2.41488	4.58974
PECAM1	2.40739	5.47909
ALOX15B	2.38459	4.88366
EDARADD	2.37196	8.56146
TMEM158	2.32156	14.2998
ETV4	2.30311	11.5632
SYTL5	2.28469	4.16447
ETV1	2.23897	14.3289
WBSCR17	2.23059	4.68153
HS3ST1	2.20555	4.21157
EREG	2.17796	3.7025
PRG4	2.16257	4.06415
TMEM132B	2.14901	6.94245
SYT12	2.12116	6.20962
DUSP6	2.11749	13.9626
RASD1	2.11704	6.05104
CCDC68	2.1066	3.76499
ENPP1	2.07778	8.55174
RAB27B	2.05777	6.41794
SLC29A1	2.05632	9.31216
SLC20A1	2.04597	11.972
PDPN	2.03513	9.14273
STC1	2.02105	7.34259
SSTR2	2.01612	2.9944
PTPN22	2.0158	3.11118
S100A4	1.99622	7.41418
GPR68	1.96863	12.983
RANBP3L	1.96559	2.8611
DRAXIN	1.96436	3.96931
CXCL6	1.95465	3.11507
CHI3L2	1.95353	2.87862
GAP43	1.94795	13.0456
FGF7	1.93844	7.75935
FLT1	1.93833	5.28507
F2RL3	1.9348	2.74692
MMP13	1.92889	2.69453
ANO1	1.92204	2.70691
MGP	1.91819	4.87521
CENPE	1.91398	4.72399
MALL	1.90697	2.63914
CD9	1.90697	6.92302
NKD2	1.90359	2.70069
MDFI	1.88388	5.42097
ADTRP	1.88109	2.62677
FGF1	1.8748	8.81585
ST8SIA5	1.87312	2.66168
APOE	1.87139	2.55836
NTSR1	1.86519	2.52229
NPTX1	1.86006	2.77702
COL26A1	1.80836	2.54507
ARHGEF3	1.80058	8.8581
CSGALNACT1	1.79666	3.48073
TIMP1	1.79641	7.92486
DIRAS3	1.78341	3.84826
SPRY4	1.7813	8.28148
ITGA2	1.77302	4.97481
CENPQ	1.76778	3.72111
KIF14	1.75938	4.5039
FER1L6	1.75717	2.20599
PTGDS	1.73845	11.1081
ADGRL4	1.73732	6.38941
CXCL8	1.72222	2.18603
HOPX	1.70991	2.09293
NR4A2	1.69958	2.85062
PLA2G4A	1.68983	3.11885
SLC31A2	1.68866	7.24587
ANKH	1.67651	10.9053
ARHGAP18	1.67248	5.27771
SMC2	1.66972	4.91354
RP11-111K18.1	1.66727	2.11842
BTBD11	1.6442	4.85258
SPRY1	1.64038	4.21673
NOG	1.63719	2.18647
ICOSLG	1.63676	1.90984
ERMN	1.63266	2.34732
SUSD4	1.62704	2.24225
KIF20B	1.62129	2.8194
MCTP2	1.61337	3.69358
TTK	1.60734	2.66701
DCBLD2	1.60631	5.87634
POU2F2	1.59248	5.09565
NAMPT	1.58493	5.00616
CCL2	1.58282	3.73834
PPL	1.57862	5.56587
RP11-1021N1.1	1.57788	3.34828
WDHD1	1.56748	3.25751
MATR3	1.56662	2.65618
COL17A1	1.56314	1.95108
TFPI2	1.56142	1.71405
SPRED1	1.55548	8.05319
CDK1	1.5543	4.15623
SEMA6A	1.55231	1.72152
LRRCC1	1.55013	3.19677
ESCO2	1.5496	1.91703
MLPH	1.54844	7.18782
LACC1	1.54374	3.77566
CHI3L1	1.54007	3.14984
GPAT3	1.53223	2.72602
CDCP1	1.5302	4.42848
PI15	1.52514	1.73923
LRRC17	1.52271	6.5663
SLCO4A1	1.5221	1.63398
SAMD9	1.51701	3.77566
RASSF10	1.51171	1.7869
BGLAP	1.50954	1.625
F2RL1	1.50901	6.76291
EIF5AL1	1.50652	2.14339
ST8SIA1	1.49722	4.06352
KLHL4	1.4948	2.6196
TIMP3	1.49079	7.26032
LAMC2	1.48678	1.84823
VRK1	1.4867	2.99787
NTRK2	1.48474	1.63398
RGS17	1.48473	2.20833
TNFAIP6	1.48346	2.63961
RNF128	1.47873	2.64909
MYEOV	1.47727	1.57528
RAMP1	1.47523	4.65027
SPRY2	1.47403	4.63257
ARL6	1.4694	2.69185
DERL3	1.46471	1.82437
MANEA	1.46366	2.9982
VAT1L	1.46193	2.03469
PLAU	1.46135	7.17247
PLAT	1.4609	5.5961
CEP55	1.45443	2.63188
APOA1	1.45281	2.10858
PMEPA1	1.45019	5.57939
SHC4	1.44954	2.04956
SAMD3	1.44435	2.10445
RP11-404P21.8	1.44235	1.61408
DLX3	1.44011	1.72714
HGF	1.43885	2.5287
CKS2	1.43876	2.48898
ATP2B1	1.42819	4.26701
PLCH2	1.42254	1.6538
DKK2	1.41456	2.05794
GRAMD1C	1.41139	1.4465
LPAR6	1.40595	2.40593
ECT2	1.40519	3.20041
BCL2A1	1.40116	1.39172
WNT9A	1.40098	3.20041
IGFBP5	1.39637	4.34569
PHLDA1	1.3952	5.09565
ARHGAP22	1.39397	4.37243
GDF10	1.3934	1.40606
DYNLT3	1.38565	5.04377
POLQ	1.38383	1.97306
ACTR6	1.38152	3.11736
VEPH1	1.37467	3.19677
HAT1	1.37283	2.84562
STMN3	1.37138	4.56277
TNFRSF18	1.36754	1.70449
XRCC4	1.36364	1.85658
NETO2	1.36269	5.43352
CTC-435M10.3	1.36047	2.59702
CKAP2L	1.3603	2.01653
ACSL4	1.35968	4.10629
PRSS35	1.35756	2.34746
TAGLN3	1.35311	1.60821
PDE4D	1.35303	2.20607
GPX3	1.35163	2.3751
CAMK2N1	1.34559	3.70334
PLXDC1	1.34425	3.07989
COL13A1	1.34031	3.02104
PDK3	1.33874	1.50563
SYT7	1.33756	2.76754
SNX16	1.33449	1.81563
CLSPN	1.32828	2.55738
ANKRD29	1.3264	3.29326
HMMR	1.32594	2.18701
TMEM169	1.32452	1.44585
NFE2L3	1.31983	2.17663
WWTR1	1.31847	6.13469
TSGA10IP	1.31731	1.34569
KRR1	1.31696	3.60866
TYMP	1.31654	4.65497
PPFIBP1	1.31486	5.9648
HTR7	1.31435	2.7175
HMGN5	1.30997	1.71297
DLGAP5	1.30901	2.03365
UHRF2	1.30775	4.9122
PREX1	1.30354	3.44051
FAM111B	1.30185	1.49972
HMGA1	1.30061	3.54316
CETN3	1.29856	2.41631
SSX2IP	1.29779	3.95426
IL16	1.29433	5.38888
ESF1	1.28839	2.7059
C1GALT1	1.28416	3.97997
PBK	1.28202	2.53912
SGO2	1.28105	1.97787
JUP	1.28036	4.63257
MCM8	1.28024	2.10414
ANLN	1.27905	2.61548
SGO1	1.27708	1.98717
UACA	1.27519	2.32668
CENPU	1.27485	1.64805
ISG20	1.26952	2.6387
ASPM	1.26546	2.32668
CENPK	1.26398	1.64511
KIF15	1.2566	1.65033
LPXN	1.25407	1.42436
PLA2R1	1.25246	3.4004
C1QTNF2	1.24948	1.48567
CCNE2	1.24872	1.489
PLK4	1.2485	1.91334
TMEM200A	1.24685	3.84362
S100A2	1.24302	2.85305
TMTC1	1.24187	1.64622
NCEH1	1.23896	2.71203
SEC11C	1.23895	4.7122
SRFBP1	1.23864	1.68178
CCDC82	1.23793	2.24599
ERGIC2	1.22955	2.71203
POC1B-GALNT4	1.22902	1.40234
MRPL50	1.22697	2.03365
DNTTIP2	1.21944	2.44661
KIF11	1.21913	2.18683
SLK	1.21904	3.38876
ITGB3BP	1.21843	1.73309
BRCA1	1.21826	1.99015
SYNJ2BP-COX16	1.21767	2.0516
SPC25	1.21372	2.31373
PTGES	1.21068	1.77994
HMGA2	1.20868	3.31961
TFPI	1.20725	1.70116
PNMAL1	1.2071	2.28758
POLR2K	1.20199	1.88753
BCAP29	1.20121	3.79078
FBXO32	1.19934	4.63561
PALM2-AKAP2	1.19707	1.83985
NDC80	1.19612	1.42846
ARL6IP5	1.19465	2.653
SLC14A1	1.19336	3.01099
UBE2C	1.1917	2.49653
CKAP2	1.18245	2.95229
TOP2A	1.18108	2.40383
GNG2	1.17886	2.45179
KIAA1551	1.1787	1.51236
LUM	1.17608	2.05858
STAMBPL1	1.1751	1.91417
IGF2BP3	1.1737	1.86347
TXNDC9	1.17112	1.99538
HSP90AA1	1.1657	3.4879
KIAA1524	1.16395	1.99328
ZNF267	1.16064	1.32738
RRM2B	1.1573	4.00119
SMC4	1.15471	2.38196
TRIB2	1.15448	5.33166
TIPARP	1.15363	2.89245
MTSS1	1.15291	1.77621
LRRC8C	1.15264	1.54542
SERPINI1	1.15154	1.37026
NEGR1	1.14424	3.25257
RRM2	1.14336	2.35168
SEPT7	1.14193	2.70415
DEPDC1	1.14076	1.88176
COL15A1	1.13877	1.99737
C6orf1	1.13509	4.42848
CKS1B	1.1333	2.08104
CCND1	1.1312	2.34901
CMTM8	1.13102	1.77302
NT5E	1.1298	2.65193
ZWILCH	1.12932	2.43434
CD82	1.12808	4.86088
HAUS6	1.12506	2.82785
POLK	1.1232	1.83284
BUB1	1.12239	1.65694
HSPH1	1.12097	3.29805
FAM107B	1.11975	2.39389
MED21	1.11204	1.60092
RPS10-NUDT3	1.11151	1.70116
MIS18BP1	1.10948	1.99453
RP11-195F19.5	1.10825	3.54444
WLS	1.10637	3.7812
GSTO1	1.10591	2.92251
GNG11	1.0943	2.49286
CWC22	1.09198	1.42235
SVIL	1.08985	3.88202
NUP107	1.08884	2.00438
MZT1	1.08808	3.86186
SERTAD4	1.08801	3.65016
STEAP1	1.08725	2.09309
ELK3	1.08542	4.62221
KAT2B	1.08347	2.08426
SHCBP1	1.08149	2.46053
BDP1	1.07912	2.87815
PNP	1.07849	1.54542
RFC2	1.07785	2.98826
CCDC58	1.07438	1.32168
TMTC3	1.07347	2.94365
CASP8AP2	1.06987	1.70116
STX1A	1.06789	3.1756
VRK2	1.06766	2.66701
FOXO1	1.06707	1.31772
SMC3	1.06674	2.24496
HN1L	1.06476	4.05536
NEMP1	1.06407	2.36075
CDKN3	1.06076	1.67748
PHACTR2	1.05872	2.63884
UBLCP1	1.05721	1.70326
KIF13B	1.05623	4.2522
B4GALT6	1.05562	1.67461
DUSP23	1.05475	1.67975
PDS5B	1.05378	2.15939
BHLHE41	1.05289	1.63457
TM4SF1	1.05256	2.08426
OSGIN1	1.05226	2.9944
ATAD2	1.05041	2.00578
CD44	1.049	3.65896
IRAK2	1.04693	1.53549
C1GALT1C1	1.04674	1.96792
RANBP6	1.04661	1.96639
NEK2	1.04449	1.5162
CEP126	1.03884	1.4787
MLLT11	1.03651	3.67951
NSRP1	1.03514	1.65033
EDNRA	1.03269	2.19034
STK17B	1.03106	3.0222
RGS3	1.02856	3.14914
FNDC4	1.02523	3.51696
BUB1B	1.025	1.69315
NDUFA5	1.02294	1.67461
ANTXR1	1.02054	4.14138
PSMC6	1.01858	1.92033
RECQL	1.01676	2.4159
GCHFR	1.01532	1.77621
MAGOHB	1.01466	1.49514
GRIA3	1.01367	1.44624
NOC3L	1.01206	1.56464
S1PR1	1.00981	1.44624
MAP4K4	1.00897	4.26283
CEP170	1.00851	3.66559
ZNF365	1.00732	1.99015
VPS26A	1.00669	2.9982
MASTL	1.00668	2.48898
PUS7L	1.00352	1.61408
SKA1	1.00337	1.30995
CEBPZ	1.00155	1.86185
LTBP2	-1.00299	2.65835
STAG3	-1.00366	1.44371
CAND2	-1.00528	1.55145
COL6A3	-1.00742	2.66422
CEP250	-1.01	2.47966
MEGF8	-1.01038	2.97358
PTGFRN	-1.01215	1.39322
PCDHGC5	-1.01311	1.98871
LFNG	-1.0148	2.05858
SEMA3F	-1.01752	1.42436
SREBF1	-1.01904	3.2618
RAB32	-1.0213	2.89792
AGER	-1.02288	1.62118
PKD1	-1.02361	2.46993
CLSTN1	-1.02639	3.68217
LAMA4	-1.02808	3.21527
NFKBIZ	-1.02873	1.811
ECHDC2	-1.02926	3.38614
NREP	-1.02927	2.53898
PHKA2	-1.02935	3.04253
OSBPL7	-1.03045	2.02888
NXN	-1.03331	2.32787
ACTN1	-1.03346	2.46993
SRRM3	-1.03713	1.4509
DCLK2	-1.03912	1.79923
KAZALD1	-1.03931	1.74323
MZF1	-1.04205	3.14004
ASB16	-1.04223	1.37774
MATN2	-1.04332	2.21831
GDPD5	-1.04369	3.26408
ATP7B	-1.04524	1.6347
PLA2G6	-1.04684	1.98489
RPL3	-1.04706	2.34113
DACT1	-1.04797	1.93651
APLP1	-1.04922	3.69358
TRAF5	-1.05089	2.26267
ECM2	-1.05452	1.6689
TNC	-1.05531	1.6982
KLHL29	-1.05598	2.83397
ACVRL1	-1.05924	2.02048
LRP5L	-1.06239	1.37762
CLSTN3	-1.06254	1.98177
LGALS3BP	-1.06292	3.92327
FLNA	-1.0636	2.97497
ABCC5	-1.06574	2.76944
PCDHGA7	-1.06579	2.29223
TM9SF4	-1.06599	3.03154
SPEG	-1.06612	3.22181
GLI2	-1.06758	2.65618
OLFML3	-1.0682	1.6305
SUSD2	-1.06914	2.19911
SLC1A4	-1.07048	2.40849
KIF26B	-1.0714	3.06791
PITX2	-1.07305	3.44051
PCDHGB4	-1.07313	1.54209
MTCL1	-1.07602	3.84958
DDIT4L	-1.07732	2.40593
UBAP1L	-1.07819	1.67494
NFASC	-1.07849	4.23959
FADS3	-1.0809	4.04889
GPT2	-1.08126	2.79744
SEMA6C	-1.08159	1.69889
PDZRN3	-1.08505	3.37602
LCAT	-1.08521	1.59982
PCDHGB1	-1.09022	1.5987
PTK7	-1.09085	1.90915
JMJD7-PLA2G4B	-1.09441	1.90984
NPIPB4	-1.09672	1.56235
NABP1	-1.09828	3.01135
AC138969.4	-1.09836	4.46149
SLC2A5	-1.09906	1.70384
NUTM2D	-1.09945	2.47487
ABCA7	-1.09998	1.55023
ACVR2A	-1.10149	2.00601
CREBBP	-1.10191	2.70556
BMP1	-1.10333	4.76014
GPR173	-1.10415	1.70967
RPL12	-1.10711	2.00653
TRIB3	-1.10902	3.86554
TRANK1	-1.11056	2.52693
C1RL	-1.11142	2.61883
SELENBP1	-1.11157	3.28059
PIGZ	-1.11183	1.95468
SEMA6B	-1.11201	1.62531
ALPK2	-1.11644	2.47967
OGT	-1.11716	4.06415
RPS6KA2	-1.11792	2.71203
ETV7	-1.11912	1.4465
PCDHGB5	-1.12061	2.35649
ZFHX2	-1.12246	2.46941
SPON2	-1.12278	1.97044
RP11-1212A22.4	-1.12429	1.63457
GLI4	-1.12828	2.99822
SYNM	-1.12843	2.20219
FOSL2	-1.12964	4.66056
MAP3K7CL	-1.13204	2.7059
CRIM1	-1.1326	3.30534
SARM1	-1.1331	2.34451
FLNC	-1.13372	3.91126
CBS	-1.13812	2.27048
LURAP1L	-1.13868	2.63226
GBA	-1.13919	2.95366
ABCC1	-1.14045	2.87912
ZSWIM4	-1.14075	2.96187
NEIL1	-1.14151	2.11447
EPHB3	-1.142	2.00342
PHGDH	-1.14246	2.81277
NOMO2	-1.1463	5.43982
CD74	-1.15018	1.78849
ADM	-1.15132	5.47217
FAHD2B	-1.15152	1.62911
TRIM66	-1.15227	1.61758
CRIPAK	-1.15383	1.44096
LGR4	-1.15568	3.56466
COL8A1	-1.15602	5.32833
RNF150	-1.15652	2.42855
SCNN1D	-1.16226	2.35649
EXTL1	-1.16361	1.81296
SSC5D	-1.16431	5.50119
KRT16	-1.16717	1.37427
ALDH4A1	-1.17253	3.20041
NUAK2	-1.17514	1.51549
SERPINB7	-1.17812	2.17284
UBA7	-1.1785	3.09888
OPLAH	-1.17964	2.93443
LRRC32	-1.18363	3.79078
CYB5R2	-1.1852	1.94438
CES4A	-1.18944	1.32738
REC8	-1.18968	1.57528
SGK223	-1.1914	3.30972
MMP15	-1.19151	2.42291
ERV3-1	-1.19163	1.72023
SHROOM3	-1.19178	2.64909
ZP3	-1.19198	1.42195
CREB3L1	-1.19322	4.8367
GRN	-1.19667	3.35023
RAPGEFL1	-1.19719	2.29071
ICAM1	-1.19998	3.52787
ADAMTS10	-1.2004	3.37602
EMC1	-1.20794	4.87291
DDIT3	-1.2121	2.70691
LPAR2	-1.21305	1.39561
PLXNA3	-1.21357	3.86554
AFF3	-1.21521	1.33312
SGSH	-1.21587	4.57471
ZBED3	-1.21668	2.00342
PCDHGA9	-1.21884	2.33136
EME2	-1.22004	3.67765
ITGA5	-1.22047	4.31785
AGAP5	-1.22239	1.86205
MCAM	-1.22264	2.70496
EIF4EBP3	-1.22345	2.06863
P3H1	-1.22388	5.73173
GDF5	-1.22604	4.00119
ATP10A	-1.22819	2.68395
CTH	-1.22841	1.65144
PTCH2	-1.2287	1.49048
PCDHGA5	-1.22911	1.78088
WSB1	-1.22978	4.51094
QSOX1	-1.23164	4.71653
GLIS1	-1.23595	3.9854
FZD7	-1.23724	3.45085
HS6ST1	-1.23746	4.29467
ADORA2A	-1.2393	1.30153
SEMA4G	-1.24052	1.66924
TMEM86B	-1.24148	1.54831
NPAS2	-1.24161	2.35226
MOXD1	-1.24642	2.09395
COL5A1	-1.24689	6.27489
RASSF2	-1.24735	1.81763
TBC1D3L	-1.24916	1.83533
FBLN5	-1.25606	4.32388
PLPP3	-1.25699	5.71739
INSR	-1.25913	2.64917
LY6G5B	-1.2597	1.53666
CARD9	-1.26199	2.3519
PPP1R12B	-1.26333	2.66602
WISP1	-1.26668	3.20409
WWC1	-1.26733	2.15742
ADAMTS13	-1.26735	3.28734
MAMDC4	-1.27156	3.08166
MYO15B	-1.27258	1.42195
NDST1	-1.27382	5.82219
GOLGA6L9	-1.27535	3.61638
TSPOAP1	-1.27861	3.16811
TENM3	-1.27883	3.14999
RP11-5A19.5	-1.27901	1.50464
NOMO1	-1.27903	3.45085
RGN	-1.27922	1.64407
FILIP1L	-1.28011	3.27765
CYR61	-1.28058	5.51346
CFAP44	-1.28177	1.88691
FZD2	-1.28321	2.79321
CACNA2D2	-1.2847	1.36311
CYB561A3	-1.28551	3.54316
PLXNB1	-1.28674	3.37394
SYBU	-1.28725	1.4718
TM6SF2	-1.28865	1.30535
GPR135	-1.28918	1.97207
GANAB	-1.29444	6.0775
CITED2	-1.29906	5.57115
ACSS1	-1.30008	1.62531
ADAMTS2	-1.30218	3.59742
SVEP1	-1.30222	3.11426
RAVER2	-1.31362	1.6238
SERPINH1	-1.31608	4.56646
WDR27	-1.3169	3.38527
PLBD2	-1.31705	5.7832
NID1	-1.3171	6.4937
NGF	-1.31786	1.97794
SELPLG	-1.31978	3.40505
RSRP1	-1.32146	5.30803
ARPC4-TTLL3	-1.32162	1.64805
AMOTL2	-1.32193	5.26874
TMEM130	-1.32357	5.04377
ZNF117	-1.32414	2.66564
DNHD1	-1.32517	1.88948
ADM2	-1.32579	3.35186
AP1G2	-1.32663	3.12868
STK36	-1.32831	2.79084
POLN	-1.32952	1.39322
FLRT1	-1.33169	1.58268
SLC26A10	-1.3342	1.97403
C1orf198	-1.33499	5.2903
FAT4	-1.33502	2.67785
GLG1	-1.33515	6.7518
ABHD4	-1.33925	4.5769
ADCY5	-1.33953	1.47862
HCN3	-1.34065	2.31451
COL3A1	-1.34201	5.64032
TEX22	-1.34228	1.53933
CLDN15	-1.34359	3.27152
CELSR3	-1.34694	2.72485
INSRR	-1.35194	1.97787
SYNPO2	-1.3543	1.8535
MAP6	-1.35493	1.69105
FAM110B	-1.35825	3.63277
MN1	-1.36357	4.66385
GDPD3	-1.36429	1.86347
C6orf132	-1.36582	6.05734
GOLGA8O	-1.36682	1.34808
ENPP2	-1.36979	2.42862
INPP5J	-1.36983	1.71986
DCLK1	-1.37017	2.70121
TGFBI	-1.37303	4.73078
PIK3C2B	-1.37456	2.25957
THSD4	-1.37687	3.97997
SGK494	-1.37894	1.34601
CCNL2	-1.38352	5.24043
MID1	-1.38439	4.32772
DND1	-1.38515	1.37521
KIAA0922	-1.38729	3.2634
ADRA2C	-1.39027	2.11328
AGAP6	-1.39148	3.60461
SEMA3B	-1.3943	4.10629
VGLL3	-1.39446	5.26875
PADI2	-1.39451	1.3759
ADAMTSL1	-1.39763	3.45031
KLF15	-1.39964	1.45576
NPIPA1	-1.40486	3.75089
MKX	-1.40541	1.45576
DES	-1.40578	1.4157
TBC1D3B	-1.40813	1.46827
HRNR	-1.40826	1.69105
PDE5A	-1.41524	2.89193
FBLN2	-1.41601	1.44007
DAAM2	-1.41696	7.13434
COL11A2	-1.41702	4.84327
SULT1A3	-1.4197	1.71842
VCAN	-1.42028	5.39246
COL16A1	-1.42342	9.25635
RIMS3	-1.42725	2.00334
CCDC154	-1.42784	1.63465
ASIC1	-1.43064	3.84942
EPPK1	-1.43219	1.52894
TNFRSF25	-1.43408	4.48057
KRT8	-1.43549	5.4492
RARB	-1.44049	1.68244
ADAMTS17	-1.44168	2.10821
AGAP4	-1.44199	2.91021
CORO6	-1.44872	2.79084
SLC7A14	-1.45358	1.48663
PAMR1	-1.45874	3.79958
FGF18	-1.46207	1.59499
FBN2	-1.46302	2.91266
SLC25A35	-1.47243	2.31451
LIMS2	-1.47307	9.05224
ALS2CL	-1.47321	1.79153
TP53I11	-1.47514	7.99296
FLG	-1.47624	1.563
SLC1A5	-1.48216	5.67711
LAMA2	-1.48437	2.17284
LXN	-1.48509	5.48903
ACE	-1.48547	2.3751
ANXA8	-1.48901	1.56536
PLA2G4B	-1.49346	1.70464
DYSF	-1.49764	5.38702
AC009336.19	-1.49811	1.85806
SYT8	-1.50035	1.58592
HSPA2	-1.50074	3.44188
NOMO3	-1.50339	3.07319
SPINT2	-1.50343	2.32787
TBC1D10C	-1.50597	1.68712
CELSR1	-1.50874	5.63187
MST1	-1.50932	3.24864
RGS11	-1.51256	2.31373
WNT2	-1.51269	1.92627
ALDH1B1	-1.51398	4.76503
GBGT1	-1.51589	3.97997
GNB3	-1.52251	2.9944
RBM24	-1.52988	2.49751
XXbac-BPG32J3.22	-1.53062	1.68178
GSDMB	-1.53374	2.98319
TUFT1	-1.53612	7.67632
LRIG3	-1.54379	4.59622
ADAMTSL4	-1.5456	4.88746
CTGF	-1.54833	5.80199
LAT	-1.54872	2.61267
ALPL	-1.54925	1.69257
SLFNL1	-1.55097	2.32668
CSAD	-1.55173	3.72162
HAAO	-1.55286	1.811
PNPLA7	-1.55484	2.12807
RNF112	-1.55656	2.47967
LENG8	-1.55883	6.73891
WDR97	-1.57318	1.84964
ADAM12	-1.5776	7.54877
TPD52L1	-1.58252	6.89465
CNTNAP1	-1.58357	5.03068
RBP1	-1.58707	3.73327
PLIN4	-1.58889	2.03712
KIAA1683	-1.58893	2.75556
ALDH2	-1.58977	5.01695
CACNA1C	-1.59446	6.00477
HR	-1.59527	3.94244
MUC1	-1.59645	3.6825
RAB4B-EGLN2	-1.59866	1.99383
IGF2R	-1.59905	10.1229
THBS3	-1.59908	5.06878
INHBE	-1.60207	1.82033
ADAM33	-1.60256	2.9944
CLTCL1	-1.60669	4.13942
PILRB	-1.60913	3.88202
BCAM	-1.61435	7.73595
ADAMTS7	-1.61593	7.30967
THBS2	-1.61841	5.59064
LMCD1	-1.62084	7.34864
SLC1A7	-1.62521	1.96551
HSD17B6	-1.62613	3.14914
ERICH5	-1.62782	1.88176
TRIM73	-1.62904	1.96551
RNF224	-1.62922	1.91417
PCK2	-1.6301	5.44276
CHAC1	-1.63037	4.90335
CEACAM19	-1.63107	5.91307
LCNL1	-1.64004	1.95541
CHRDL1	-1.64034	2.41994
LAMB2	-1.64061	7.86052
ANKRD33B	-1.64073	2.67235
VWCE	-1.64318	4.31255
CALML6	-1.64568	2.54134
LDB3	-1.64909	2.09129
C10orf142	-1.65213	2.76107
INHA	-1.65275	2.12352
SULF2	-1.65705	2.11683
RNF207	-1.6611	5.72244
ZNF469	-1.66342	6.44934
LARGE1	-1.66526	8.81186
SLC7A4	-1.66548	2.03365
FN1	-1.67253	10.8405
PCDHGA2	-1.67407	3.60524
RASSF4	-1.67663	5.83696
NPIPB3	-1.6774	3.76676
GOLGA8B	-1.67834	7.90997
PSORS1C2	-1.68504	2.01707
FGFR2	-1.68823	4.57471
DAPK1	-1.68886	2.72483
NRG1	-1.68913	8.18662
SPARC	-1.69313	7.26862
ABLIM1	-1.6935	5.22933
IGFBPL1	-1.69438	2.05886
AMT	-1.69594	2.68863
ACTA2	-1.69778	4.53462
CELSR2	-1.70361	3.54316
COL11A1	-1.73148	5.22042
ACCS	-1.73527	4.08752
SHANK2	-1.73672	2.16846
CD248	-1.73865	6.64198
AHSA2	-1.73866	6.87939
EGF	-1.74537	3.29805
COL5A2	-1.75578	9.74111
CCDC80	-1.75703	11.6279
SYTL2	-1.76021	5.86652
SUSD3	-1.76058	3.92963
IFI30	-1.77188	4.08019
HMCN1	-1.77394	6.52985
RP11-574K11.31	-1.77555	2.97488
IL18BP	-1.77891	4.36136
C4A	-1.78029	6.4937
MRVI1	-1.78104	9.18601
ASS1	-1.78843	7.13434
THBS1	-1.79191	11.3986
KCNH1	-1.80194	6.46492
PXDN	-1.80245	8.95149
LGMN	-1.82141	7.51823
SLX1B	-1.82886	3.55857
CXCR5	-1.83531	2.56454
ADAMTS15	-1.84756	5.63055
SBSN	-1.84953	8.56146
ABC7-42404400C24.1	-1.85015	3.27152
TTLL3	-1.86206	7.90997
PABPC1L	-1.86577	5.22042
TRPV1	-1.87461	3.41337
ADCY4	-1.89332	6.93754
FNDC1	-1.91497	11.36
GPRC5A	-1.91506	2.98076
ENC1	-1.91704	10.7438
GPR17	-1.91953	2.74078
LDLRAD2	-1.92948	5.87066
LOXL2	-1.93374	13.3133
MGARP	-1.93781	4.53396
KRTAP1-5	-1.94106	5.79659
C10orf54	-1.95367	5.51346
LMOD1	-1.96997	8.98773
FBN1	-1.98248	15.7711
FAM46B	-1.98875	5.17463
CACNA1H	-1.9951	4.06415
HSF4	-1.99895	7.27625
NPR3	-2.01409	10.0461
PI16	-2.01506	2.97497
PGGHG	-2.02097	7.99296
NID2	-2.02526	12.4688
PKDCC	-2.05077	6.49052
COL21A1	-2.05237	5.46193
DUSP2	-2.05247	5.73173
GOLGA8A	-2.05616	11.7241
COL1A1	-2.06622	13.4615
NPAS4	-2.06648	3.47667
PODN	-2.06817	7.54877
LRP1	-2.07142	10.816
GALNT15	-2.0941	7.39895
KCND3	-2.14466	6.39202
GABRE	-2.14778	8.83653
FRAS1	-2.15247	3.43672
GFRA1	-2.16788	4.01192
HAS3	-2.20358	5.09565
VTN	-2.21286	5.69854
C4B	-2.22011	8.20855
SOX13	-2.22114	8.05319
PEAR1	-2.22246	9.66259
COL1A2	-2.23093	12.6851
RP11-949J7.8	-2.23703	5.73173
PRSS12	-2.25123	9.6973
COL25A1	-2.25595	6.2205
C1QTNF3	-2.27429	5.47687
KRT23	-2.35556	4.70194
CPA4	-2.36166	6.42609
MFAP4	-2.3805	6.90775
COL12A1	-2.39922	13.1327
KLHDC7B	-2.41872	4.97047
CEMIP	-2.43277	14.3289
HSPG2	-2.43467	18.7437
TSPAN18	-2.4715	8.45121
LSAMP	-2.49578	6.19382
DHRS3	-2.5325	17.799
SLIT3	-2.57723	17.1522
JPH2	-2.65571	6.91173
MYO7B	-2.70956	7.00108
MEST	-2.7133	11.0697
PIM1	-2.71557	17.6228
MYH3	-2.76122	11.0802
FBXL22	-2.91493	12.1733
TENM2	-2.99028	13.8622
CDRT4	-3.27386	8.93614
MASP1	-3.34112	14.503
CRISPLD2	-3.92593	26.8475
