# Supplementary material for: Fabrication of a three-dimensional bone marrow niche-like acute myeloid Leukemia disease model by an automated and controlled process using a robotic multicellular bioprinting system
Source: Biomater Res. 2023 Nov 6;27:111. doi: 10.1186/s40824-023-00457-9 (PMC10626721; doi:10.1186/s40824-023-00457-9)
Supplement: Supplementary file 2 — Supplementary Material 2 [file 40824_2023_457_MOESM2_ESM.xlsx]

## Sheet: KEGG all
Category	Term	Count	P-Value	Benjamini
KEGG_PATHWAY	Pathways in cancer	44	0.00011	0.0065
KEGG_PATHWAY	PI3K-Akt signaling pathway	39	4.3e-07	4.4e-05
KEGG_PATHWAY	Human papillomavirus infection	28	0.0019	0.053
KEGG_PATHWAY	Focal adhesion	26	3.3e-06	0.00026
KEGG_PATHWAY	MAPK signaling pathway	26	0.0016	0.049
KEGG_PATHWAY	ECM-receptor interaction	21	1.3e-09	3.9e-07
KEGG_PATHWAY	Protein digestion and absorption	21	2.3e-08	3.5e-06
KEGG_PATHWAY	Proteoglycans in cancer	21	0.00088	0.037
KEGG_PATHWAY	Ras signaling pathway	21	0.0047	0.1
KEGG_PATHWAY	Calcium signaling pathway	19	0.023	0.29
KEGG_PATHWAY	Vascular smooth muscle contraction	16	0.00097	0.037
KEGG_PATHWAY	Gastric cancer	16	0.0028	0.071
KEGG_PATHWAY	Transcriptional misregulation in cancer	16	0.027	0.32
KEGG_PATHWAY	Rap1 signaling pathway	16	0.051	0.45
KEGG_PATHWAY	Cushing syndrome	14	0.022	0.29
KEGG_PATHWAY	Small cell lung cancer	13	0.0008	0.037
KEGG_PATHWAY	Breast cancer	13	0.033	0.34
KEGG_PATHWAY	Hippo signaling pathway	13	0.05	0.45
KEGG_PATHWAY	cGMP-PKG signaling pathway	13	0.073	0.51
KEGG_PATHWAY	Glutamatergic synapse	12	0.013	0.23
KEGG_PATHWAY	Relaxin signaling pathway	12	0.03	0.33
KEGG_PATHWAY	Oocyte meiosis	12	0.034	0.34
KEGG_PATHWAY	Phospholipase D signaling pathway	12	0.069	0.51
KEGG_PATHWAY	Prostate cancer	11	0.012	0.22
KEGG_PATHWAY	Inflammatory mediator regulation of TRP channels	11	0.012	0.22
KEGG_PATHWAY	AGE-RAGE signaling pathway in diabetic complications	11	0.014	0.23
KEGG_PATHWAY	Purine metabolism	11	0.062	0.5
KEGG_PATHWAY	Apelin signaling pathway	11	0.096	0.6
KEGG_PATHWAY	TGF-beta signaling pathway	10	0.027	0.32
KEGG_PATHWAY	Circadian entrainment	10	0.03	0.33
KEGG_PATHWAY	Amoebiasis	10	0.04	0.37
KEGG_PATHWAY	Serotonergic synapse	10	0.074	0.51
KEGG_PATHWAY	Malaria	9	0.0016	0.049
KEGG_PATHWAY	Aldosterone synthesis and secretion	9	0.073	0.51
KEGG_PATHWAY	Melanogenesis	9	0.084	0.56
KEGG_PATHWAY	NF-kappa B signaling pathway	9	0.096	0.6
KEGG_PATHWAY	Other types of O-glycan biosynthesis	8	0.0047	0.1
KEGG_PATHWAY	Ether lipid metabolism	8	0.0066	0.13
KEGG_PATHWAY	Basal cell carcinoma	8	0.022	0.29
KEGG_PATHWAY	Complement and coagulation cascades	8	0.091	0.6
KEGG_PATHWAY	Arachidonic acid metabolism	7	0.055	0.47
KEGG_PATHWAY	Cortisol synthesis and secretion	7	0.071	0.51
KEGG_PATHWAY	Mucin type O-glycan biosynthesis	6	0.021	0.29
KEGG_PATHWAY	Bladder cancer	6	0.036	0.35
KEGG_PATHWAY	Ovarian steroidogenesis	6	0.078	0.53
KEGG_PATHWAY	Glycosaminoglycan biosynthesis - heparan sulfate / heparin	5	0.021	0.29
KEGG_PATHWAY	Hippo signaling pathway - multiple species	5	0.039	0.37
KEGG_PATHWAY	Pantothenate and CoA biosynthesis	4	0.066	0.51
KEGG_PATHWAY	Virion - Herpesvirus	3	0.059	0.49

## Sheet: KEGG upregulation
Category	Term	Count	%	P-Value	Benjamini
KEGG_PATHWAY	Transcriptional misregulation in cancer	13	3.5	0.00044	0.11
KEGG_PATHWAY	Pathways in cancer	22	5.9	0.0018	0.15
KEGG_PATHWAY	PI3K-Akt signaling pathway	17	4.6	0.0017	0.15
KEGG_PATHWAY	Nucleotide metabolism	7	1.9	0.0067	0.33
KEGG_PATHWAY	Mucin type O-glycan biosynthesis	5	1.3	0.0054	0.33
KEGG_PATHWAY	Gastric cancer	9	2.4	0.0095	0.34
KEGG_PATHWAY	Small cell lung cancer	7	1.9	0.0098	0.34
KEGG_PATHWAY	Purine metabolism	8	2.1	0.014	0.36
KEGG_PATHWAY	p53 signaling pathway	6	1.6	0.015	0.36
KEGG_PATHWAY	Other types of O-glycan biosynthesis	5	1.3	0.014	0.36
KEGG_PATHWAY	Protein digestion and absorption	7	1.9	0.016	0.37
KEGG_PATHWAY	Breast cancer	8	2.1	0.027	0.52
KEGG_PATHWAY	Pyrimidine metabolism	5	1.3	0.028	0.52
KEGG_PATHWAY	ECM-receptor interaction	6	1.6	0.03	0.53
KEGG_PATHWAY	Nicotinate and nicotinamide metabolism	4	1.1	0.034	0.55
KEGG_PATHWAY	Ras signaling pathway	10	2.7	0.045	0.61
KEGG_PATHWAY	Cell cycle	7	1.9	0.041	0.61
KEGG_PATHWAY	Prostate cancer	6	1.6	0.044	0.61
KEGG_PATHWAY	Melanoma	5	1.3	0.055	0.7
KEGG_PATHWAY	Malaria	4	1.1	0.077	0.94
KEGG_PATHWAY	Chemokine signaling pathway	8	2.1	0.088	0.98

## Sheet: MF upregulation
Category	Term	Count	%	P-Value	Benjamini
GOTERM_MF_DIRECT	protein binding	278	74.5	2.2e-08	1.3e-05
GOTERM_MF_DIRECT	ATP binding	40	10.7	0.024	0.95
GOTERM_MF_DIRECT	protein homodimerization activity	21	5.6	0.047	1
GOTERM_MF_DIRECT	receptor binding	16	4.3	0.0085	0.68
GOTERM_MF_DIRECT	chromatin binding	16	4.3	0.026	0.96
GOTERM_MF_DIRECT	protein serine/threonine kinase activity	15	4	0.015	0.84
GOTERM_MF_DIRECT	ATPase activity	15	4	0.022	0.95
GOTERM_MF_DIRECT	protein kinase binding	15	4	0.094	1
GOTERM_MF_DIRECT	protein kinase activity	14	3.8	0.023	0.95
GOTERM_MF_DIRECT	protein serine/threonine/tyrosine kinase activity	14	3.8	0.062	1
GOTERM_MF_DIRECT	cytokine activity	11	2.9	0.0029	0.4
GOTERM_MF_DIRECT	microtubule binding	11	2.9	0.023	0.95
GOTERM_MF_DIRECT	extracellular matrix structural constituent	10	2.7	0.0011	0.2
GOTERM_MF_DIRECT	growth factor activity	9	2.4	0.012	0.8
GOTERM_MF_DIRECT	microtubule motor activity	7	1.9	0.00078	0.2
GOTERM_MF_DIRECT	integrin binding	7	1.9	0.071	1
GOTERM_MF_DIRECT	protease binding	6	1.6	0.05	1
GOTERM_MF_DIRECT	phospholipid binding	6	1.6	0.07	1
GOTERM_MF_DIRECT	collagen binding	5	1.3	0.034	1
GOTERM_MF_DIRECT	myosin phosphatase activity	5	1.3	0.051	1
GOTERM_MF_DIRECT	G-protein beta-subunit binding	4	1.1	0.0082	0.68
GOTERM_MF_DIRECT	ATP-dependent microtubule motor activity, plus-end-directed	4	1.1	0.013	0.8
GOTERM_MF_DIRECT	extracellular matrix structural constituent conferring tensile strength	4	1.1	0.039	1
GOTERM_MF_DIRECT	chemokine activity	4	1.1	0.063	1
GOTERM_MF_DIRECT	5'-deoxyribose-5-phosphate lyase activity	3	0.8	0.0048	0.53
GOTERM_MF_DIRECT	DNA binding, bending	3	0.8	0.046	1
GOTERM_MF_DIRECT	single-stranded DNA-dependent ATP-dependent DNA helicase activity	3	0.8	0.051	1
GOTERM_MF_DIRECT	polypeptide N-acetylgalactosaminyltransferase activity	3	0.8	0.051	1
GOTERM_MF_DIRECT	hyaluronic acid binding	3	0.8	0.076	1
GOTERM_MF_DIRECT	guanosine phosphorylase activity	2	0.5	0.036	1
GOTERM_MF_DIRECT	purine-nucleoside phosphorylase activity	2	0.5	0.036	1
GOTERM_MF_DIRECT	structural constituent of bone	2	0.5	0.036	1
GOTERM_MF_DIRECT	ribonucleoside-diphosphate reductase activity, thioredoxin disulfide as acceptor	2	0.5	0.054	1
GOTERM_MF_DIRECT	prostaglandin-D synthase activity	2	0.5	0.054	1
GOTERM_MF_DIRECT	glycoprotein-N-acetylgalactosamine 3-beta-galactosyltransferase activity	2	0.5	0.054	1
GOTERM_MF_DIRECT	inorganic phosphate transmembrane transporter activity	2	0.5	0.071	1
GOTERM_MF_DIRECT	thrombin-activated receptor activity	2	0.5	0.088	1

## Sheet: CC upregulation
Category	Term	Count	%	P-Value	Benjamini
GOTERM_CC_DIRECT	nucleus	127	34	0.011	0.21
GOTERM_CC_DIRECT	cytosol	122	32.7	0.0033	0.099
GOTERM_CC_DIRECT	cytoplasm	116	31.1	0.037	0.41
GOTERM_CC_DIRECT	plasma membrane	115	30.8	0.01	0.21
GOTERM_CC_DIRECT	nucleoplasm	87	23.3	0.02	0.27
GOTERM_CC_DIRECT	membrane	81	21.7	0.033	0.39
GOTERM_CC_DIRECT	extracellular region	69	18.5	7.6e-07	0.0001
GOTERM_CC_DIRECT	extracellular space	61	16.4	1.3e-05	0.0013
GOTERM_CC_DIRECT	extracellular exosome	50	13.4	0.057	0.52
GOTERM_CC_DIRECT	integral component of plasma membrane	40	10.7	0.0049	0.12
GOTERM_CC_DIRECT	perinuclear region of cytoplasm	25	6.7	0.0029	0.099
GOTERM_CC_DIRECT	centrosome	23	6.2	0.0004	0.02
GOTERM_CC_DIRECT	kinetochore	18	4.8	2.3e-09	9.2e-07
GOTERM_CC_DIRECT	cell surface	18	4.8	0.06	0.53
GOTERM_CC_DIRECT	extracellular matrix	15	4	0.00022	0.015
GOTERM_CC_DIRECT	focal adhesion	15	4	0.02	0.27
GOTERM_CC_DIRECT	midbody	14	3.8	2.6e-05	0.0021
GOTERM_CC_DIRECT	dendrite	14	3.8	0.052	0.52
GOTERM_CC_DIRECT	chromosome	13	3.5	0.002	0.081
GOTERM_CC_DIRECT	endoplasmic reticulum lumen	12	3.2	0.02	0.27
GOTERM_CC_DIRECT	neuron projection	12	3.2	0.061	0.53
GOTERM_CC_DIRECT	chromosome, centromeric region	11	2.9	1.7e-07	3.4e-05
GOTERM_CC_DIRECT	spindle	11	2.9	0.00029	0.017
GOTERM_CC_DIRECT	mitotic spindle	9	2.4	0.0034	0.099
GOTERM_CC_DIRECT	cell projection	9	2.4	0.016	0.25
GOTERM_CC_DIRECT	microtubule cytoskeleton	9	2.4	0.02	0.27
GOTERM_CC_DIRECT	actin cytoskeleton	9	2.4	0.089	0.65
GOTERM_CC_DIRECT	collagen trimer	8	2.1	0.0012	0.055
GOTERM_CC_DIRECT	centriolar satellite	8	2.1	0.0065	0.15
GOTERM_CC_DIRECT	spindle pole	7	1.9	0.03	0.35
GOTERM_CC_DIRECT	microtubule organizing center	7	1.9	0.061	0.53
GOTERM_CC_DIRECT	centriole	7	1.9	0.066	0.54
GOTERM_CC_DIRECT	perikaryon	7	1.9	0.066	0.54
GOTERM_CC_DIRECT	cleavage furrow	6	1.6	0.0028	0.099
GOTERM_CC_DIRECT	cytoplasmic side of plasma membrane	6	1.6	0.0099	0.21
GOTERM_CC_DIRECT	basement membrane	6	1.6	0.026	0.34
GOTERM_CC_DIRECT	secretory granule lumen	6	1.6	0.053	0.52
GOTERM_CC_DIRECT	synaptic vesicle membrane	6	1.6	0.069	0.54
GOTERM_CC_DIRECT	cyclin-dependent protein kinase holoenzyme complex	5	1.3	0.0068	0.15
GOTERM_CC_DIRECT	kinesin complex	5	1.3	0.012	0.22
GOTERM_CC_DIRECT	intercellular bridge	5	1.3	0.082	0.62
GOTERM_CC_DIRECT	endocytic vesicle lumen	4	1.1	0.0036	0.099
GOTERM_CC_DIRECT	exocytic vesicle	4	1.1	0.012	0.21
GOTERM_CC_DIRECT	condensed chromosome	4	1.1	0.013	0.22
GOTERM_CC_DIRECT	intracellular organelle	4	1.1	0.055	0.52
GOTERM_CC_DIRECT	proteasome core complex, alpha-subunit complex	3	0.8	0.015	0.25
GOTERM_CC_DIRECT	condensed chromosome outer kinetochore	3	0.8	0.018	0.27
GOTERM_CC_DIRECT	XY body	3	0.8	0.028	0.34
GOTERM_CC_DIRECT	platelet alpha granule membrane	3	0.8	0.035	0.4
GOTERM_CC_DIRECT	filopodium membrane	3	0.8	0.039	0.42
GOTERM_CC_DIRECT	lamellipodium membrane	3	0.8	0.057	0.52
GOTERM_CC_DIRECT	spindle midzone	3	0.8	0.071	0.55
GOTERM_CC_DIRECT	ribonucleoside-diphosphate reductase complex	2	0.5	0.052	0.52
GOTERM_CC_DIRECT	senescence-associated heterochromatin focus	2	0.5	0.069	0.54
GOTERM_CC_DIRECT	Ndc80 complex	2	0.5	0.069	0.54
GOTERM_CC_DIRECT	serine protease inhibitor complex	2	0.5	0.085	0.63

## Sheet: BP uregulation
Category	Term	Count	%	P-Value	Benjamini
GOTERM_BP_DIRECT	cell division	33	8.8	4.2e-13	9.1e-10
GOTERM_BP_DIRECT	angiogenesis	18	4.8	2.1e-06	0.0023
GOTERM_BP_DIRECT	chromosome segregation	10	2.7	9.7e-06	0.0069
GOTERM_BP_DIRECT	mitotic cell cycle	13	3.5	1.3e-05	0.0072
GOTERM_BP_DIRECT	mitotic sister chromatid segregation	7	1.9	3.7e-05	0.016
GOTERM_BP_DIRECT	signal transduction	41	11	0.00025	0.076
GOTERM_BP_DIRECT	mitotic spindle assembly checkpoint	6	1.6	0.00023	0.076
GOTERM_BP_DIRECT	chemotaxis	10	2.7	0.00035	0.093
GOTERM_BP_DIRECT	osteoblast differentiation	10	2.7	0.00041	0.099
GOTERM_BP_DIRECT	cell cycle	17	4.6	0.00068	0.11
GOTERM_BP_DIRECT	negative regulation of ERK1 and ERK2 cascade	8	2.1	0.00068	0.11
GOTERM_BP_DIRECT	mitotic spindle organization	7	1.9	0.0005	0.11
GOTERM_BP_DIRECT	regulation of bone mineralization	5	1.3	0.00066	0.11
GOTERM_BP_DIRECT	positive regulation of cell migration	14	3.8	0.00085	0.13
GOTERM_BP_DIRECT	negative regulation of canonical Wnt signaling pathway	11	2.9	0.00089	0.13
GOTERM_BP_DIRECT	negative regulation of MAP kinase activity	6	1.6	0.0012	0.15
GOTERM_BP_DIRECT	cellular response to organic cyclic compound	6	1.6	0.0012	0.15
GOTERM_BP_DIRECT	cell proliferation	11	2.9	0.0019	0.22
GOTERM_BP_DIRECT	meiotic chromosome segregation	3	0.8	0.0018	0.22
GOTERM_BP_DIRECT	animal organ morphogenesis	9	2.4	0.0032	0.27
GOTERM_BP_DIRECT	fat cell differentiation	7	1.9	0.0026	0.27
GOTERM_BP_DIRECT	ossification	7	1.9	0.0034	0.27
GOTERM_BP_DIRECT	bone mineralization	6	1.6	0.0026	0.27
GOTERM_BP_DIRECT	positive regulation of Rho protein signal transduction	5	1.3	0.0033	0.27
GOTERM_BP_DIRECT	neutrophil activation	4	1.1	0.0031	0.27
GOTERM_BP_DIRECT	meiotic sister chromatid cohesion, centromeric	3	0.8	0.003	0.27
GOTERM_BP_DIRECT	cementum mineralization	3	0.8	0.003	0.27
GOTERM_BP_DIRECT	positive regulation of cell proliferation	20	5.4	0.0038	0.29
GOTERM_BP_DIRECT	cartilage development	6	1.6	0.0045	0.31
GOTERM_BP_DIRECT	kinetochore organization	3	0.8	0.0045	0.31
GOTERM_BP_DIRECT	negative regulation of lens fiber cell differentiation	3	0.8	0.0045	0.31
GOTERM_BP_DIRECT	microtubule-based movement	7	1.9	0.005	0.34
GOTERM_BP_DIRECT	positive regulation of apoptotic process	14	3.8	0.0058	0.35
GOTERM_BP_DIRECT	negative regulation of neuron apoptotic process	9	2.4	0.0056	0.35
GOTERM_BP_DIRECT	blood coagulation	7	1.9	0.0056	0.35
GOTERM_BP_DIRECT	establishment of endothelial barrier	4	1.1	0.0058	0.35
GOTERM_BP_DIRECT	positive regulation of protein import into nucleus	5	1.3	0.0064	0.37
GOTERM_BP_DIRECT	mesenchymal cell differentiation	3	0.8	0.0082	0.46
GOTERM_BP_DIRECT	centrosome cycle	5	1.3	0.0088	0.47
GOTERM_BP_DIRECT	mitotic cell cycle phase transition	4	1.1	0.0085	0.47
GOTERM_BP_DIRECT	skeletal system development	8	2.1	0.01	0.52
GOTERM_BP_DIRECT	gene expression	7	1.9	0.011	0.53
GOTERM_BP_DIRECT	epithelial to mesenchymal transition	5	1.3	0.011	0.53
GOTERM_BP_DIRECT	ovulation	3	0.8	0.01	0.53
GOTERM_BP_DIRECT	biomineral tissue development	4	1.1	0.013	0.62
GOTERM_BP_DIRECT	negative regulation of cell proliferation	16	4.3	0.017	0.7
GOTERM_BP_DIRECT	inflammatory response	15	4	0.016	0.7
GOTERM_BP_DIRECT	peptidyl-serine phosphorylation	9	2.4	0.017	0.7
GOTERM_BP_DIRECT	ERK1 and ERK2 cascade	5	1.3	0.016	0.7
GOTERM_BP_DIRECT	chromosome organization	4	1.1	0.016	0.7
GOTERM_BP_DIRECT	response to amine	3	0.8	0.015	0.7
GOTERM_BP_DIRECT	extracellular matrix organization	9	2.4	0.017	0.71
GOTERM_BP_DIRECT	cell adhesion	18	4.8	0.021	0.72
GOTERM_BP_DIRECT	positive regulation of gene expression	17	4.6	0.021	0.72
GOTERM_BP_DIRECT	positive regulation of ERK1 and ERK2 cascade	10	2.7	0.02	0.72
GOTERM_BP_DIRECT	cell-cell adhesion	9	2.4	0.022	0.72
GOTERM_BP_DIRECT	cytokine-mediated signaling pathway	8	2.1	0.021	0.72
GOTERM_BP_DIRECT	negative regulation of fat cell differentiation	5	1.3	0.021	0.72
GOTERM_BP_DIRECT	regulation of cell adhesion	5	1.3	0.022	0.72
GOTERM_BP_DIRECT	positive regulation of cytosolic calcium ion concentration involved in phospholipase C-activating G-protein coupled signaling pathway	4	1.1	0.019	0.72
GOTERM_BP_DIRECT	negative regulation of smooth muscle cell proliferation	4	1.1	0.02	0.72
GOTERM_BP_DIRECT	fibroblast proliferation	4	1.1	0.022	0.72
GOTERM_BP_DIRECT	positive regulation of positive chemotaxis	3	0.8	0.018	0.72
GOTERM_BP_DIRECT	protein localization to kinetochore	3	0.8	0.018	0.72
GOTERM_BP_DIRECT	glycosphingolipid biosynthetic process	3	0.8	0.021	0.72
GOTERM_BP_DIRECT	endothelial cell morphogenesis	3	0.8	0.021	0.72
GOTERM_BP_DIRECT	Wnt signaling pathway	9	2.4	0.023	0.73
GOTERM_BP_DIRECT	wound healing	6	1.6	0.025	0.73
GOTERM_BP_DIRECT	negative regulation of osteoblast differentiation	5	1.3	0.024	0.73
GOTERM_BP_DIRECT	DNA-dependent DNA replication	4	1.1	0.026	0.73
GOTERM_BP_DIRECT	mitotic G2 DNA damage checkpoint	4	1.1	0.026	0.73
GOTERM_BP_DIRECT	metaphase plate congression	3	0.8	0.025	0.73
GOTERM_BP_DIRECT	negative regulation of blood coagulation	3	0.8	0.025	0.73
GOTERM_BP_DIRECT	leukocyte chemotaxis	3	0.8	0.025	0.73
GOTERM_BP_DIRECT	attachment of spindle microtubules to kinetochore	3	0.8	0.025	0.73
GOTERM_BP_DIRECT	positive regulation of angiogenesis	8	2.1	0.027	0.77
GOTERM_BP_DIRECT	response to axon injury	4	1.1	0.027	0.77
GOTERM_BP_DIRECT	kinetochore assembly	3	0.8	0.028	0.77
GOTERM_BP_DIRECT	cranial skeletal system development	3	0.8	0.028	0.77
GOTERM_BP_DIRECT	negative regulation of inflammatory response	7	1.9	0.031	0.82
GOTERM_BP_DIRECT	positive regulation of canonical Wnt signaling pathway	7	1.9	0.031	0.82
GOTERM_BP_DIRECT	mitotic cytokinesis	5	1.3	0.031	0.82
GOTERM_BP_DIRECT	regulation of calcium-mediated signaling	3	0.8	0.032	0.82
GOTERM_BP_DIRECT	negative regulation of transforming growth factor beta receptor signaling pathway	6	1.6	0.033	0.83
GOTERM_BP_DIRECT	positive regulation of protein phosphorylation	9	2.4	0.036	0.87
GOTERM_BP_DIRECT	chemokine-mediated signaling pathway	5	1.3	0.036	0.87
GOTERM_BP_DIRECT	positive regulation of cytokinesis	4	1.1	0.036	0.87
GOTERM_BP_DIRECT	mitotic spindle assembly	4	1.1	0.036	0.87
GOTERM_BP_DIRECT	DNA repair	11	2.9	0.037	0.88
GOTERM_BP_DIRECT	response to xenobiotic stimulus	10	2.7	0.036	0.88
GOTERM_BP_DIRECT	spindle organization	3	0.8	0.04	0.93
GOTERM_BP_DIRECT	response to vitamin D	3	0.8	0.04	0.93
GOTERM_BP_DIRECT	protein autophosphorylation	8	2.1	0.041	0.94
GOTERM_BP_DIRECT	apoptotic process	18	4.8	0.042	0.95
GOTERM_BP_DIRECT	SCF-dependent proteasomal ubiquitin-dependent protein catabolic process	5	1.3	0.042	0.95
GOTERM_BP_DIRECT	interleukin-1-mediated signaling pathway	4	1.1	0.043	0.95
GOTERM_BP_DIRECT	stem cell differentiation	4	1.1	0.043	0.95
GOTERM_BP_DIRECT	prostaglandin biosynthetic process	3	0.8	0.044	0.96
GOTERM_BP_DIRECT	regulation of cell migration	6	1.6	0.048	0.98
GOTERM_BP_DIRECT	positive regulation of osteoblast differentiation	5	1.3	0.046	0.98
GOTERM_BP_DIRECT	tumor necrosis factor-mediated signaling pathway	5	1.3	0.052	0.98
GOTERM_BP_DIRECT	monocyte chemotaxis	4	1.1	0.045	0.98
GOTERM_BP_DIRECT	mitotic sister chromatid cohesion	3	0.8	0.048	0.98
GOTERM_BP_DIRECT	2'-deoxyribonucleotide biosynthetic process	2	0.5	0.052	0.98
GOTERM_BP_DIRECT	diphosphate metabolic process	2	0.5	0.052	0.98
GOTERM_BP_DIRECT	regulation of lamellipodium morphogenesis	2	0.5	0.052	0.98
GOTERM_BP_DIRECT	short-term synaptic potentiation	2	0.5	0.052	0.98
GOTERM_BP_DIRECT	deoxyribonucleotide biosynthetic process	2	0.5	0.052	0.98
GOTERM_BP_DIRECT	regulation of tau-protein kinase activity	2	0.5	0.052	0.98
GOTERM_BP_DIRECT	gamma-tubulin complex localization	2	0.5	0.052	0.98
GOTERM_BP_DIRECT	O-glycan processing, core 1	2	0.5	0.052	0.98
GOTERM_BP_DIRECT	ribonucleoside diphosphate metabolic process	2	0.5	0.052	0.98
GOTERM_BP_DIRECT	inorganic diphosphate transport	2	0.5	0.052	0.98
GOTERM_BP_DIRECT	regulation of branching involved in salivary gland morphogenesis by mesenchymal-epithelial signaling	2	0.5	0.052	0.98
GOTERM_BP_DIRECT	anaphase-promoting complex-dependent catabolic process	4	1.1	0.053	0.99
GOTERM_BP_DIRECT	positive regulation of transcription from RNA polymerase II promoter	30	8	0.057	1
GOTERM_BP_DIRECT	protein phosphorylation	15	4	0.054	1
GOTERM_BP_DIRECT	negative regulation of apoptotic process	15	4	0.08	1
GOTERM_BP_DIRECT	intracellular signal transduction	14	3.8	0.059	1
GOTERM_BP_DIRECT	positive regulation of I-kappaB kinase/NF-kappaB signaling	8	2.1	0.064	1
GOTERM_BP_DIRECT	response to hypoxia	7	1.9	0.066	1
GOTERM_BP_DIRECT	positive regulation of neuron projection development	6	1.6	0.057	1
GOTERM_BP_DIRECT	positive regulation of protein kinase B signaling	6	1.6	0.08	1
GOTERM_BP_DIRECT	T cell receptor signaling pathway	6	1.6	0.095	1
GOTERM_BP_DIRECT	neutrophil chemotaxis	5	1.3	0.058	1
GOTERM_BP_DIRECT	canonical Wnt signaling pathway	5	1.3	0.099	1
GOTERM_BP_DIRECT	epithelial cell proliferation	4	1.1	0.059	1
GOTERM_BP_DIRECT	cellular response to heat	4	1.1	0.059	1
GOTERM_BP_DIRECT	protein kinase B signaling	4	1.1	0.062	1
GOTERM_BP_DIRECT	regulation of cyclin-dependent protein serine/threonine kinase activity	4	1.1	0.074	1
GOTERM_BP_DIRECT	fibroblast growth factor receptor signaling pathway	4	1.1	0.084	1
GOTERM_BP_DIRECT	positive regulation of smooth muscle cell proliferation	4	1.1	0.084	1
GOTERM_BP_DIRECT	cell fate commitment	4	1.1	0.084	1
GOTERM_BP_DIRECT	DNA duplex unwinding	4	1.1	0.087	1
GOTERM_BP_DIRECT	response to estrogen	4	1.1	0.087	1
GOTERM_BP_DIRECT	regulation of mRNA stability	4	1.1	0.097	1
GOTERM_BP_DIRECT	melanosome transport	3	0.8	0.057	1
GOTERM_BP_DIRECT	negative regulation of fibroblast growth factor receptor signaling pathway	3	0.8	0.057	1
GOTERM_BP_DIRECT	response to fatty acid	3	0.8	0.057	1
GOTERM_BP_DIRECT	blastocyst development	3	0.8	0.057	1
GOTERM_BP_DIRECT	chromosome condensation	3	0.8	0.062	1
GOTERM_BP_DIRECT	pre-replicative complex assembly	3	0.8	0.062	1
GOTERM_BP_DIRECT	regulation of cellular amino acid metabolic process	3	0.8	0.067	1
GOTERM_BP_DIRECT	negative regulation of Ras protein signal transduction	3	0.8	0.067	1
GOTERM_BP_DIRECT	antigen processing and presentation of exogenous peptide antigen via MHC class I, TAP-dependent	3	0.8	0.072	1
GOTERM_BP_DIRECT	cGMP-mediated signaling	3	0.8	0.077	1
GOTERM_BP_DIRECT	regulation of transcription from RNA polymerase II promoter in response to hypoxia	3	0.8	0.082	1
GOTERM_BP_DIRECT	motor neuron axon guidance	3	0.8	0.082	1
GOTERM_BP_DIRECT	positive regulation of G2/M transition of mitotic cell cycle	3	0.8	0.088	1
GOTERM_BP_DIRECT	cellular response to fibroblast growth factor stimulus	3	0.8	0.093	1
GOTERM_BP_DIRECT	meiotic cell cycle process involved in oocyte maturation	2	0.5	0.069	1
GOTERM_BP_DIRECT	response to macrophage colony-stimulating factor	2	0.5	0.069	1
GOTERM_BP_DIRECT	glomerular endothelium development	2	0.5	0.069	1
GOTERM_BP_DIRECT	positive regulation of osteoclast development	2	0.5	0.069	1
GOTERM_BP_DIRECT	mitotic chromosome movement towards spindle pole	2	0.5	0.069	1
GOTERM_BP_DIRECT	oncogene-induced cell senescence	2	0.5	0.069	1
GOTERM_BP_DIRECT	positive regulation of protein localization to kinetochore	2	0.5	0.069	1
GOTERM_BP_DIRECT	ovarian cumulus expansion	2	0.5	0.069	1
GOTERM_BP_DIRECT	positive regulation of phospholipid efflux	2	0.5	0.069	1
GOTERM_BP_DIRECT	negative regulation of neurotrophin TRK receptor signaling pathway	2	0.5	0.069	1
GOTERM_BP_DIRECT	cellular response to indole-3-methanol	2	0.5	0.086	1
GOTERM_BP_DIRECT	chordate embryonic development	2	0.5	0.086	1
GOTERM_BP_DIRECT	lipoprotein biosynthetic process	2	0.5	0.086	1
GOTERM_BP_DIRECT	positive regulation of cholesterol metabolic process	2	0.5	0.086	1
GOTERM_BP_DIRECT	regulation of mitotic centrosome separation	2	0.5	0.086	1
GOTERM_BP_DIRECT	regulation of respiratory gaseous exchange	2	0.5	0.086	1

## Sheet: KEGG downregulation
Category	Term	Count	%	P-Value	Benjamini
KEGG_PATHWAY	PI3K-Akt signaling pathway	22	4.6	0.0002	0.013
KEGG_PATHWAY	Pathways in cancer	22	4.6	0.024	0.38
KEGG_PATHWAY	Human papillomavirus infection	20	4.2	0.0006	0.027
KEGG_PATHWAY	Focal adhesion	18	3.8	1e-05	0.00093
KEGG_PATHWAY	MAPK signaling pathway	16	3.3	0.0069	0.19
KEGG_PATHWAY	ECM-receptor interaction	15	3.1	3e-08	8.1e-06
KEGG_PATHWAY	Protein digestion and absorption	14	2.9	1.5e-06	0.0002
KEGG_PATHWAY	Proteoglycans in cancer	13	2.7	0.0052	0.16
KEGG_PATHWAY	Vascular smooth muscle contraction	12	2.5	0.00051	0.027
KEGG_PATHWAY	Rap1 signaling pathway	11	2.3	0.038	0.42
KEGG_PATHWAY	Ras signaling pathway	11	2.3	0.072	0.62
KEGG_PATHWAY	Axon guidance	10	2.1	0.039	0.42
KEGG_PATHWAY	Inflammatory mediator regulation of TRP channels	9	1.9	0.003	0.1
KEGG_PATHWAY	cGMP-PKG signaling pathway	9	1.9	0.058	0.56
KEGG_PATHWAY	TGF-beta signaling pathway	8	1.7	0.0095	0.23
KEGG_PATHWAY	Melanogenesis	8	1.7	0.013	0.29
KEGG_PATHWAY	Amoebiasis	8	1.7	0.014	0.29
KEGG_PATHWAY	Glutamatergic synapse	8	1.7	0.024	0.38
KEGG_PATHWAY	Relaxin signaling pathway	8	1.7	0.043	0.44
KEGG_PATHWAY	Phospholipase D signaling pathway	8	1.7	0.077	0.62
KEGG_PATHWAY	Oxytocin signaling pathway	8	1.7	0.091	0.62
KEGG_PATHWAY	Cushing syndrome	8	1.7	0.093	0.62
KEGG_PATHWAY	Cell adhesion molecules	8	1.7	0.098	0.62
KEGG_PATHWAY	Ether lipid metabolism	7	1.5	0.0014	0.056
KEGG_PATHWAY	Dilated cardiomyopathy	7	1.5	0.033	0.42
KEGG_PATHWAY	Staphylococcus aureus infection	7	1.5	0.033	0.42
KEGG_PATHWAY	AGE-RAGE signaling pathway in diabetic complications	7	1.5	0.039	0.42
KEGG_PATHWAY	Insulin resistance	7	1.5	0.053	0.53
KEGG_PATHWAY	Platelet activation	7	1.5	0.09	0.62
KEGG_PATHWAY	Hypertrophic cardiomyopathy	6	1.3	0.074	0.62
KEGG_PATHWAY	Small cell lung cancer	6	1.3	0.08	0.62
KEGG_PATHWAY	GnRH signaling pathway	6	1.3	0.083	0.62
KEGG_PATHWAY	Circadian entrainment	6	1.3	0.095	0.62
KEGG_PATHWAY	Aldosterone synthesis and secretion	6	1.3	0.098	0.62
KEGG_PATHWAY	Malaria	5	1	0.036	0.42
KEGG_PATHWAY	Ovarian steroidogenesis	5	1	0.038	0.42
KEGG_PATHWAY	Basal cell carcinoma	5	1	0.072	0.62
KEGG_PATHWAY	Cortisol synthesis and secretion	5	1	0.079	0.62
KEGG_PATHWAY	Glycosaminoglycan biosynthesis - heparan sulfate / heparin	4	0.8	0.021	0.38
KEGG_PATHWAY	Hippo signaling pathway - multiple species	4	0.8	0.035	0.42
KEGG_PATHWAY	Glycine, serine and threonine metabolism	4	0.8	0.077	0.62
KEGG_PATHWAY	Virion - Herpesvirus	3	0.6	0.02	0.38
KEGG_PATHWAY	Pantothenate and CoA biosynthesis	3	0.6	0.096	0.62

## Sheet: MF downregulation
Category	Term	Count	%	P-Value	Benjamini
GOTERM_MF_DIRECT	calcium ion binding	55	11.5	1.7e-13	5.9e-11
GOTERM_MF_DIRECT	extracellular matrix structural constituent	34	7.1	3.9e-24	2.7e-21
GOTERM_MF_DIRECT	integrin binding	22	4.6	1.3e-10	2.1e-08
GOTERM_MF_DIRECT	heparin binding	21	4.4	5.1e-09	7e-07
GOTERM_MF_DIRECT	receptor binding	16	3.3	0.056	0.97
GOTERM_MF_DIRECT	hydrolase activity	15	3.1	0.0021	0.086
GOTERM_MF_DIRECT	extracellular matrix structural constituent conferring tensile strength	13	2.7	9.5e-11	2.1e-08
GOTERM_MF_DIRECT	carbohydrate binding	12	2.5	0.008	0.23
GOTERM_MF_DIRECT	metalloendopeptidase activity	11	2.3	0.00066	0.035
GOTERM_MF_DIRECT	extracellular matrix binding	10	2.1	3.3e-08	3.7e-06
GOTERM_MF_DIRECT	growth factor activity	10	2.1	0.017	0.44
GOTERM_MF_DIRECT	calmodulin binding	10	2.1	0.052	0.97
GOTERM_MF_DIRECT	signaling receptor activity	10	2.1	0.08	1
GOTERM_MF_DIRECT	collagen binding	9	1.9	0.00016	0.012
GOTERM_MF_DIRECT	structural molecule activity	9	1.9	0.085	1
GOTERM_MF_DIRECT	scavenger receptor activity	8	1.7	0.00017	0.012
GOTERM_MF_DIRECT	metallopeptidase activity	8	1.7	0.0014	0.065
GOTERM_MF_DIRECT	beta-amyloid binding	8	1.7	0.0037	0.14
GOTERM_MF_DIRECT	insulin-like growth factor binding	7	1.5	1.1e-05	0.0011
GOTERM_MF_DIRECT	electron carrier activity	7	1.5	0.0047	0.15
GOTERM_MF_DIRECT	semaphorin receptor binding	6	1.3	0.00016	0.012
GOTERM_MF_DIRECT	lysophospholipase activity	6	1.3	0.0002	0.012
GOTERM_MF_DIRECT	chemorepellent activity	6	1.3	0.00043	0.024
GOTERM_MF_DIRECT	SMAD binding	6	1.3	0.0066	0.2
GOTERM_MF_DIRECT	transferase activity, transferring glycosyl groups	6	1.3	0.02	0.49
GOTERM_MF_DIRECT	peptidase activity	6	1.3	0.099	1
GOTERM_MF_DIRECT	pyridoxal phosphate binding	5	1	0.051	0.97
GOTERM_MF_DIRECT	phosphatidylserine binding	5	1	0.057	0.97
GOTERM_MF_DIRECT	extracellular matrix constituent conferring elasticity	4	0.8	0.0013	0.065
GOTERM_MF_DIRECT	platelet-derived growth factor binding	4	0.8	0.0018	0.077
GOTERM_MF_DIRECT	proteoglycan binding	4	0.8	0.0038	0.14
GOTERM_MF_DIRECT	transaminase activity	4	0.8	0.0046	0.15
GOTERM_MF_DIRECT	Wnt-activated receptor activity	4	0.8	0.0067	0.2
GOTERM_MF_DIRECT	laminin binding	4	0.8	0.016	0.43
GOTERM_MF_DIRECT	transforming growth factor beta binding	4	0.8	0.018	0.45
GOTERM_MF_DIRECT	glycosaminoglycan binding	4	0.8	0.022	0.52
GOTERM_MF_DIRECT	acetylglucosaminyltransferase activity	4	0.8	0.024	0.55
GOTERM_MF_DIRECT	fibronectin binding	4	0.8	0.038	0.84
GOTERM_MF_DIRECT	phosphoprotein binding	4	0.8	0.058	0.97
GOTERM_MF_DIRECT	amino acid transmembrane transporter activity	4	0.8	0.07	0.98
GOTERM_MF_DIRECT	voltage-gated calcium channel activity	4	0.8	0.074	0.99
GOTERM_MF_DIRECT	protein kinase regulator activity	3	0.6	0.041	0.88
GOTERM_MF_DIRECT	aldehyde dehydrogenase (NAD) activity	3	0.6	0.047	0.94
GOTERM_MF_DIRECT	extracellular matrix structural constituent conferring compression resistance	3	0.6	0.052	0.97
GOTERM_MF_DIRECT	neutral amino acid transmembrane transporter activity	3	0.6	0.059	0.97
GOTERM_MF_DIRECT	sodium channel activity	3	0.6	0.065	0.97
GOTERM_MF_DIRECT	oxidoreductase activity, acting on the aldehyde or oxo group of donors, NAD or NADP as acceptor	3	0.6	0.071	0.98
GOTERM_MF_DIRECT	transition metal ion binding	3	0.6	0.078	1
GOTERM_MF_DIRECT	fibroblast growth factor binding	3	0.6	0.1	1
GOTERM_MF_DIRECT	collagen V binding	2	0.4	0.046	0.94
GOTERM_MF_DIRECT	insulin-like growth factor-activated receptor activity	2	0.4	0.068	0.97
GOTERM_MF_DIRECT	insulin-activated receptor activity	2	0.4	0.068	0.97
GOTERM_MF_DIRECT	laminin receptor activity	2	0.4	0.068	0.97
GOTERM_MF_DIRECT	N-acetylglucosamine deacetylase activity	2	0.4	0.068	0.97
GOTERM_MF_DIRECT	X11-like protein binding	2	0.4	0.068	0.97
GOTERM_MF_DIRECT	aminomethyltransferase activity	2	0.4	0.068	0.97
GOTERM_MF_DIRECT	N-acetylglucosamine-6-sulfatase activity	2	0.4	0.09	1
GOTERM_MF_DIRECT	protein-glycine ligase activity	2	0.4	0.09	1
GOTERM_MF_DIRECT	[heparan sulfate]-glucosamine N-sulfotransferase activity	2	0.4	0.09	1

## Sheet: CC downregulation
Category	Term	Count	%	P-Value	Benjamini
GOTERM_CC_DIRECT	plasma membrane	159	33.2	5.9e-06	0.00027
GOTERM_CC_DIRECT	integral component of membrane	144	30.1	0.0037	0.089
GOTERM_CC_DIRECT	extracellular region	111	23.2	1.1e-18	2.3e-16
GOTERM_CC_DIRECT	membrane	103	21.5	0.0073	0.14
GOTERM_CC_DIRECT	extracellular space	93	19.4	5.8e-13	5.9e-11
GOTERM_CC_DIRECT	extracellular exosome	85	17.7	2.7e-07	1.6e-05
GOTERM_CC_DIRECT	integral component of plasma membrane	72	15	6.3e-11	4.3e-09
GOTERM_CC_DIRECT	extracellular matrix	42	8.8	1.3e-23	5.2e-21
GOTERM_CC_DIRECT	Golgi apparatus	38	7.9	0.0089	0.16
GOTERM_CC_DIRECT	endoplasmic reticulum lumen	30	6.3	3.5e-11	2.9e-09
GOTERM_CC_DIRECT	cell surface	28	5.8	0.00081	0.022
GOTERM_CC_DIRECT	Golgi membrane	23	4.8	0.037	0.46
GOTERM_CC_DIRECT	basement membrane	21	4.4	1.4e-14	1.9e-12
GOTERM_CC_DIRECT	focal adhesion	19	4	0.0061	0.12
GOTERM_CC_DIRECT	dendrite	18	3.8	0.018	0.27
GOTERM_CC_DIRECT	axon	16	3.3	0.011	0.19
GOTERM_CC_DIRECT	collagen trimer	13	2.7	7.3e-07	3.7e-05
GOTERM_CC_DIRECT	Z disc	11	2.3	0.0006	0.019
GOTERM_CC_DIRECT	trans-Golgi network	10	2.1	0.024	0.33
GOTERM_CC_DIRECT	cell-cell junction	10	2.1	0.024	0.33
GOTERM_CC_DIRECT	sarcolemma	9	1.9	0.0019	0.047
GOTERM_CC_DIRECT	late endosome	9	1.9	0.019	0.28
GOTERM_CC_DIRECT	lysosomal lumen	8	1.7	0.0056	0.12
GOTERM_CC_DIRECT	blood microparticle	7	1.5	0.097	0.83
GOTERM_CC_DIRECT	platelet alpha granule lumen	6	1.3	0.015	0.24
GOTERM_CC_DIRECT	neuromuscular junction	6	1.3	0.03	0.4
GOTERM_CC_DIRECT	Golgi lumen	6	1.3	0.084	0.75
GOTERM_CC_DIRECT	interstitial matrix	5	1	9.5e-05	0.0037
GOTERM_CC_DIRECT	microfibril	5	1	0.00014	0.0046
GOTERM_CC_DIRECT	intermediate filament cytoskeleton	5	1	0.037	0.46
GOTERM_CC_DIRECT	cis-Golgi network	5	1	0.063	0.64
GOTERM_CC_DIRECT	stress fiber	5	1	0.072	0.7
GOTERM_CC_DIRECT	collagen type XI trimer	4	0.8	9.9e-05	0.0037
GOTERM_CC_DIRECT	protein complex involved in cell-matrix adhesion	4	0.8	0.00078	0.022
GOTERM_CC_DIRECT	synaptic cleft	4	0.8	0.012	0.19
GOTERM_CC_DIRECT	collagen type V trimer	3	0.6	0.0045	0.1
GOTERM_CC_DIRECT	protein kinase CK2 complex	3	0.6	0.0067	0.13
GOTERM_CC_DIRECT	plasma membrane protein complex	3	0.6	0.046	0.54
GOTERM_CC_DIRECT	platelet alpha granule	3	0.6	0.052	0.59
GOTERM_CC_DIRECT	pseudopodium	3	0.6	0.057	0.62
GOTERM_CC_DIRECT	costamere	3	0.6	0.057	0.62
GOTERM_CC_DIRECT	apicolateral plasma membrane	3	0.6	0.095	0.83
GOTERM_CC_DIRECT	collagen type I trimer	2	0.4	0.043	0.52
GOTERM_CC_DIRECT	alphav-beta3 integrin-vitronectin complex	2	0.4	0.064	0.64
GOTERM_CC_DIRECT	inhibin-betaglycan-ActRII complex	2	0.4	0.064	0.64
GOTERM_CC_DIRECT	keratohyalin granule	2	0.4	0.084	0.75
GOTERM_CC_DIRECT	classical-complement-pathway C3/C5 convertase complex	2	0.4	0.084	0.75
GOTERM_CC_DIRECT	insulin receptor complex	2	0.4	0.084	0.75

## Sheet: BP downregulation
Category	Term	Count	%	P-Value	Benjamini
GOTERM_BP_DIRECT	cell adhesion	50	10.4	4.3e-17	5.6e-14
GOTERM_BP_DIRECT	signal transduction	42	8.8	0.0062	0.32
GOTERM_BP_DIRECT	extracellular matrix organization	30	6.3	4.7e-17	5.6e-14
GOTERM_BP_DIRECT	nervous system development	21	4.4	0.00072	0.08
GOTERM_BP_DIRECT	homophilic cell adhesion via plasma membrane adhesion molecules	18	3.8	2.6e-07	0.00015
GOTERM_BP_DIRECT	angiogenesis	18	3.8	3e-05	0.0059
GOTERM_BP_DIRECT	positive regulation of cell migration	17	3.5	0.00021	0.029
GOTERM_BP_DIRECT	collagen fibril organization	16	3.3	6e-11	4.7e-08
GOTERM_BP_DIRECT	axon guidance	15	3.1	6.9e-05	0.011
GOTERM_BP_DIRECT	skeletal system development	14	2.9	7.2e-06	0.0028
GOTERM_BP_DIRECT	cell migration	14	2.9	0.0073	0.36
GOTERM_BP_DIRECT	cell-matrix adhesion	13	2.7	4.4e-06	0.0021
GOTERM_BP_DIRECT	Wnt signaling pathway	13	2.7	0.0012	0.11
GOTERM_BP_DIRECT	integrin-mediated signaling pathway	12	2.5	3e-05	0.0059
GOTERM_BP_DIRECT	osteoblast differentiation	11	2.3	0.00043	0.051
GOTERM_BP_DIRECT	heart development	11	2.3	0.017	0.58
GOTERM_BP_DIRECT	animal organ morphogenesis	10	2.1	0.0032	0.21
GOTERM_BP_DIRECT	positive regulation of ERK1 and ERK2 cascade	10	2.1	0.059	1
GOTERM_BP_DIRECT	response to xenobiotic stimulus	10	2.1	0.099	1
GOTERM_BP_DIRECT	lung development	9	1.9	0.00044	0.051
GOTERM_BP_DIRECT	regulation of cell migration	9	1.9	0.0029	0.2
GOTERM_BP_DIRECT	positive regulation of canonical Wnt signaling pathway	9	1.9	0.0086	0.39
GOTERM_BP_DIRECT	cellular response to tumor necrosis factor	9	1.9	0.01	0.43
GOTERM_BP_DIRECT	anatomical structure morphogenesis	9	1.9	0.011	0.46
GOTERM_BP_DIRECT	aging	9	1.9	0.018	0.59
GOTERM_BP_DIRECT	response to hypoxia	9	1.9	0.024	0.69
GOTERM_BP_DIRECT	carbohydrate metabolic process	9	1.9	0.033	0.78
GOTERM_BP_DIRECT	cell-cell adhesion	9	1.9	0.06	1
GOTERM_BP_DIRECT	positive regulation of protein phosphorylation	9	1.9	0.092	1
GOTERM_BP_DIRECT	endocytosis	9	1.9	0.094	1
GOTERM_BP_DIRECT	lipid metabolic process	9	1.9	0.099	1
GOTERM_BP_DIRECT	semaphorin-plexin signaling pathway	8	1.7	8.6e-06	0.0029
GOTERM_BP_DIRECT	positive regulation of cell-substrate adhesion	8	1.7	1e-05	0.0031
GOTERM_BP_DIRECT	negative chemotaxis	8	1.7	1.8e-05	0.0047
GOTERM_BP_DIRECT	skin development	8	1.7	3e-05	0.0059
GOTERM_BP_DIRECT	regulation of cell growth	8	1.7	0.0018	0.15
GOTERM_BP_DIRECT	ossification	8	1.7	0.002	0.16
GOTERM_BP_DIRECT	wound healing	8	1.7	0.0041	0.24
GOTERM_BP_DIRECT	transforming growth factor beta receptor signaling pathway	8	1.7	0.0058	0.32
GOTERM_BP_DIRECT	kidney development	8	1.7	0.015	0.52
GOTERM_BP_DIRECT	positive regulation of cytosolic calcium ion concentration	8	1.7	0.05	0.97
GOTERM_BP_DIRECT	positive regulation of MAPK cascade	8	1.7	0.064	1
GOTERM_BP_DIRECT	endodermal cell differentiation	7	1.5	4.7e-05	0.0079
GOTERM_BP_DIRECT	heterophilic cell-cell adhesion via plasma membrane cell adhesion molecules	7	1.5	0.00098	0.1
GOTERM_BP_DIRECT	chondrocyte differentiation	7	1.5	0.0011	0.11
GOTERM_BP_DIRECT	electron transport chain	7	1.5	0.0012	0.11
GOTERM_BP_DIRECT	cellular response to transforming growth factor beta stimulus	7	1.5	0.0033	0.21
GOTERM_BP_DIRECT	response to wounding	7	1.5	0.0035	0.23
GOTERM_BP_DIRECT	positive regulation of protein binding	7	1.5	0.0065	0.33
GOTERM_BP_DIRECT	regulation of blood pressure	7	1.5	0.0065	0.33
GOTERM_BP_DIRECT	memory	7	1.5	0.012	0.46
GOTERM_BP_DIRECT	positive regulation of JNK cascade	7	1.5	0.02	0.62
GOTERM_BP_DIRECT	regulation of membrane potential	7	1.5	0.022	0.66
GOTERM_BP_DIRECT	transmembrane receptor protein tyrosine kinase signaling pathway	7	1.5	0.07	1
GOTERM_BP_DIRECT	basement membrane organization	6	1.3	4.2e-05	0.0077
GOTERM_BP_DIRECT	negative regulation of axon extension involved in axon guidance	6	1.3	0.00031	0.04
GOTERM_BP_DIRECT	positive regulation of pathway-restricted SMAD protein phosphorylation	6	1.3	0.0045	0.25
GOTERM_BP_DIRECT	bone mineralization	6	1.3	0.0062	0.32
GOTERM_BP_DIRECT	fibroblast growth factor receptor signaling pathway	6	1.3	0.0084	0.39
GOTERM_BP_DIRECT	cellular response to amino acid stimulus	6	1.3	0.009	0.4
GOTERM_BP_DIRECT	response to insulin	6	1.3	0.023	0.69
GOTERM_BP_DIRECT	positive regulation of MAP kinase activity	6	1.3	0.026	0.71
GOTERM_BP_DIRECT	receptor-mediated endocytosis	6	1.3	0.027	0.71
GOTERM_BP_DIRECT	positive regulation of neuron differentiation	6	1.3	0.044	0.9
GOTERM_BP_DIRECT	positive regulation of peptidyl-tyrosine phosphorylation	6	1.3	0.048	0.95
GOTERM_BP_DIRECT	BMP signaling pathway	6	1.3	0.056	1
GOTERM_BP_DIRECT	muscle organ development	6	1.3	0.067	1
GOTERM_BP_DIRECT	positive regulation of integrin-mediated signaling pathway	5	1	0.00013	0.02
GOTERM_BP_DIRECT	positive regulation of chondrocyte differentiation	5	1	0.0008	0.086
GOTERM_BP_DIRECT	negative regulation of chondrocyte differentiation	5	1	0.0014	0.12
GOTERM_BP_DIRECT	digestive tract development	5	1	0.003	0.2
GOTERM_BP_DIRECT	peptide cross-linking	5	1	0.0038	0.23
GOTERM_BP_DIRECT	embryonic limb morphogenesis	5	1	0.0074	0.36
GOTERM_BP_DIRECT	blood vessel remodeling	5	1	0.0099	0.42
GOTERM_BP_DIRECT	cell adhesion mediated by integrin	5	1	0.012	0.46
GOTERM_BP_DIRECT	heart morphogenesis	5	1	0.013	0.48
GOTERM_BP_DIRECT	glycosaminoglycan biosynthetic process	5	1	0.014	0.51
GOTERM_BP_DIRECT	protein localization to nucleus	5	1	0.014	0.51
GOTERM_BP_DIRECT	camera-type eye development	5	1	0.015	0.53
GOTERM_BP_DIRECT	blood vessel development	5	1	0.017	0.58
GOTERM_BP_DIRECT	cellular response to beta-amyloid	5	1	0.017	0.58
GOTERM_BP_DIRECT	neural crest cell migration	5	1	0.019	0.59
GOTERM_BP_DIRECT	regulation of synaptic plasticity	5	1	0.031	0.76
GOTERM_BP_DIRECT	positive regulation of fibroblast proliferation	5	1	0.031	0.76
GOTERM_BP_DIRECT	Wnt signaling pathway, planar cell polarity pathway	5	1	0.033	0.78
GOTERM_BP_DIRECT	cellular response to growth factor stimulus	5	1	0.037	0.83
GOTERM_BP_DIRECT	response to unfolded protein	5	1	0.037	0.83
GOTERM_BP_DIRECT	regulation of cell adhesion	5	1	0.041	0.87
GOTERM_BP_DIRECT	palate development	5	1	0.055	1
GOTERM_BP_DIRECT	response to glucose	5	1	0.058	1
GOTERM_BP_DIRECT	positive regulation of endothelial cell migration	5	1	0.058	1
GOTERM_BP_DIRECT	cellular response to retinoic acid	5	1	0.066	1
GOTERM_BP_DIRECT	positive regulation of kinase activity	5	1	0.068	1
GOTERM_BP_DIRECT	negative regulation of cell death	5	1	0.074	1
GOTERM_BP_DIRECT	negative regulation of peptidase activity	5	1	0.08	1
GOTERM_BP_DIRECT	regulation of autophagy	5	1	0.08	1
GOTERM_BP_DIRECT	neural tube closure	5	1	0.099	1
GOTERM_BP_DIRECT	elastic fiber assembly	4	0.8	0.0019	0.16
GOTERM_BP_DIRECT	ossification involved in bone maturation	4	0.8	0.0025	0.18
GOTERM_BP_DIRECT	phosphatidylcholine catabolic process	4	0.8	0.0025	0.18
GOTERM_BP_DIRECT	supramolecular fiber organization	4	0.8	0.0038	0.23
GOTERM_BP_DIRECT	cartilage condensation	4	0.8	0.011	0.46
GOTERM_BP_DIRECT	zymogen activation	4	0.8	0.018	0.59
GOTERM_BP_DIRECT	myoblast fusion	4	0.8	0.024	0.7
GOTERM_BP_DIRECT	establishment of skin barrier	4	0.8	0.027	0.71
GOTERM_BP_DIRECT	bone morphogenesis	4	0.8	0.027	0.71
GOTERM_BP_DIRECT	endochondral ossification	4	0.8	0.029	0.74
GOTERM_BP_DIRECT	positive regulation of cardiac muscle cell proliferation	4	0.8	0.029	0.74
GOTERM_BP_DIRECT	cellular response to BMP stimulus	4	0.8	0.032	0.76
GOTERM_BP_DIRECT	regulation of canonical Wnt signaling pathway	4	0.8	0.032	0.76
GOTERM_BP_DIRECT	mRNA stabilization	4	0.8	0.037	0.83
GOTERM_BP_DIRECT	odontogenesis	4	0.8	0.04	0.87
GOTERM_BP_DIRECT	tissue development	4	0.8	0.04	0.87
GOTERM_BP_DIRECT	positive regulation of Rho protein signal transduction	4	0.8	0.04	0.87
GOTERM_BP_DIRECT	establishment of cell polarity	4	0.8	0.043	0.88
GOTERM_BP_DIRECT	lung alveolus development	4	0.8	0.056	1
GOTERM_BP_DIRECT	sarcomere organization	4	0.8	0.056	1
GOTERM_BP_DIRECT	positive regulation of Wnt signaling pathway	4	0.8	0.059	1
GOTERM_BP_DIRECT	amino acid transport	4	0.8	0.059	1
GOTERM_BP_DIRECT	positive regulation of bone mineralization	4	0.8	0.066	1
GOTERM_BP_DIRECT	phosphatidylinositol-mediated signaling	4	0.8	0.082	1
GOTERM_BP_DIRECT	positive regulation of cysteine-type endopeptidase activity involved in apoptotic process	4	0.8	0.099	1
GOTERM_BP_DIRECT	negative regulation of cell adhesion	4	0.8	0.099	1
GOTERM_BP_DIRECT	embryonic heart tube left/right pattern formation	3	0.6	0.0045	0.25
GOTERM_BP_DIRECT	hyaluronan biosynthetic process	3	0.6	0.0092	0.4
GOTERM_BP_DIRECT	intramembranous ossification	3	0.6	0.0092	0.4
GOTERM_BP_DIRECT	bone trabecula formation	3	0.6	0.012	0.46
GOTERM_BP_DIRECT	pyramidal neuron development	3	0.6	0.015	0.54
GOTERM_BP_DIRECT	collagen biosynthetic process	3	0.6	0.019	0.59
GOTERM_BP_DIRECT	embryonic eye morphogenesis	3	0.6	0.019	0.59
GOTERM_BP_DIRECT	regulation of biological quality	3	0.6	0.023	0.67
GOTERM_BP_DIRECT	axon extension involved in axon guidance	3	0.6	0.023	0.67
GOTERM_BP_DIRECT	heparan sulfate proteoglycan biosynthetic process, enzymatic modification	3	0.6	0.027	0.71
GOTERM_BP_DIRECT	planar cell polarity pathway involved in neural tube closure	3	0.6	0.027	0.71
GOTERM_BP_DIRECT	negative regulation of neuron migration	3	0.6	0.027	0.71
GOTERM_BP_DIRECT	skin morphogenesis	3	0.6	0.027	0.71
GOTERM_BP_DIRECT	wound healing, spreading of epidermal cells	3	0.6	0.031	0.76
GOTERM_BP_DIRECT	ethanol catabolic process	3	0.6	0.031	0.76
GOTERM_BP_DIRECT	response to copper ion	3	0.6	0.036	0.83
GOTERM_BP_DIRECT	extracellular matrix assembly	3	0.6	0.036	0.83
GOTERM_BP_DIRECT	semaphorin-plexin signaling pathway involved in axon guidance	3	0.6	0.041	0.87
GOTERM_BP_DIRECT	positive regulation of muscle cell differentiation	3	0.6	0.041	0.87
GOTERM_BP_DIRECT	embryonic digestive tract development	3	0.6	0.046	0.92
GOTERM_BP_DIRECT	protein homotrimerization	3	0.6	0.046	0.92
GOTERM_BP_DIRECT	positive regulation of cell-cell adhesion	3	0.6	0.052	1
GOTERM_BP_DIRECT	chondrocyte development	3	0.6	0.057	1
GOTERM_BP_DIRECT	response to dexamethasone	3	0.6	0.057	1
GOTERM_BP_DIRECT	positive regulation of vascular endothelial growth factor receptor signaling pathway	3	0.6	0.057	1
GOTERM_BP_DIRECT	positive regulation of synaptic transmission	3	0.6	0.063	1
GOTERM_BP_DIRECT	glycosaminoglycan catabolic process	3	0.6	0.069	1
GOTERM_BP_DIRECT	labyrinthine layer blood vessel development	3	0.6	0.069	1
GOTERM_BP_DIRECT	intermediate filament cytoskeleton organization	3	0.6	0.075	1
GOTERM_BP_DIRECT	morphogenesis of an epithelium	3	0.6	0.075	1
GOTERM_BP_DIRECT	lysosomal transport	3	0.6	0.075	1
GOTERM_BP_DIRECT	negative regulation of fibroblast growth factor receptor signaling pathway	3	0.6	0.082	1
GOTERM_BP_DIRECT	protein localization to membrane	3	0.6	0.082	1
GOTERM_BP_DIRECT	oocyte maturation	3	0.6	0.082	1
GOTERM_BP_DIRECT	tissue homeostasis	3	0.6	0.082	1
GOTERM_BP_DIRECT	branching morphogenesis of an epithelial tube	3	0.6	0.088	1
GOTERM_BP_DIRECT	negative regulation of endodermal cell differentiation	2	0.4	0.043	0.88
GOTERM_BP_DIRECT	response to cisplatin	2	0.4	0.043	0.88
GOTERM_BP_DIRECT	positive regulation of meiotic cell cycle	2	0.4	0.043	0.88
GOTERM_BP_DIRECT	cysteine biosynthetic process via cystathionine	2	0.4	0.064	1
GOTERM_BP_DIRECT	lymph vessel morphogenesis	2	0.4	0.064	1
GOTERM_BP_DIRECT	regulation of osteoblast proliferation	2	0.4	0.064	1
GOTERM_BP_DIRECT	regulation of transcription from RNA polymerase II promoter in response to stress	2	0.4	0.064	1
GOTERM_BP_DIRECT	regulation of hematopoietic stem cell proliferation	2	0.4	0.064	1
GOTERM_BP_DIRECT	mast cell mediated immunity	2	0.4	0.064	1
GOTERM_BP_DIRECT	negative regulation of secretion	2	0.4	0.064	1
GOTERM_BP_DIRECT	sequestering of TGFbeta in extracellular matrix	2	0.4	0.084	1
GOTERM_BP_DIRECT	glycine catabolic process	2	0.4	0.084	1
GOTERM_BP_DIRECT	regulation of nitric oxide mediated signal transduction	2	0.4	0.084	1
GOTERM_BP_DIRECT	protein polyglycylation	2	0.4	0.084	1
GOTERM_BP_DIRECT	cysteine biosynthetic process	2	0.4	0.084	1
GOTERM_BP_DIRECT	calcium-independent cell-matrix adhesion	2	0.4	0.084	1
GOTERM_BP_DIRECT	negative regulation of nodal signaling pathway	2	0.4	0.084	1
GOTERM_BP_DIRECT	positive regulation of proteolysis involved in cellular protein catabolic process	2	0.4	0.084	1
GOTERM_BP_DIRECT	positive regulation of peptidyl-tyrosine autophosphorylation	2	0.4	0.084	1
GOTERM_BP_DIRECT	hydrogen sulfide biosynthetic process	2	0.4	0.084	1
GOTERM_BP_DIRECT	eye morphogenesis	2	0.4	0.084	1
GOTERM_BP_DIRECT	astrocyte activation involved in immune response	2	0.4	0.084	1
GOTERM_BP_DIRECT	extracellular matrix constituent secretion	2	0.4	0.084	1
GOTERM_BP_DIRECT	tendon development	2	0.4	0.084	1
GOTERM_BP_DIRECT	system process	2	0.4	0.084	1

## Sheet: CC analysis
upregulation	nucleus	cytosol	cytoplasm	plasma membrane	nucleoplasm	membrane	extracellular region	exctracellular space	integral component of plasma membrane	exctracellular matrix		downregulation	nucleus	cytosol	cytoplasm	plasma membrane	nucleoplasm	membrane	extracellular region	exctracellular space	integral component of membrane	exctracellular matrix	integral component of plasma membrane						Downregulated	Upregulated
	ENSG00000156802	ENSG00000135318	ENSG00000113966	ENSG00000135318	ENSG00000135318	ENSG00000135318	ENSG00000154122	ENSG00000108691	ENSG00000148680	ENSG00000102265			NA	NA	NA	ENSG00000148848	NA	ENSG00000149451	ENSG00000148848	ENSG00000160323	ENSG00000148848	ENSG00000142303	ENSG00000103222					Extracellular region	147	82
	ENSG00000012048	ENSG00000140379	ENSG00000140379	ENSG00000148680	ENSG00000156802	ENSG00000144746	ENSG00000108691	ENSG00000124875	ENSG00000154122	ENSG00000100234						ENSG00000178031		ENSG00000103222	ENSG00000142303	ENSG00000166106	ENSG00000149451	ENSG00000160323	ENSG00000114770					Plasma membrane	233	156
	ENSG00000115816	ENSG00000156970	ENSG00000012048	ENSG00000144746	ENSG00000070961	ENSG00000113966	ENSG00000124875	ENSG00000169429	ENSG00000070961	ENSG00000130203						ENSG00000064687		ENSG00000114770	ENSG00000160323	ENSG00000082196	ENSG00000064687	ENSG00000166106	ENSG00000123191					Nucleus	N/A	153
	ENSG00000163510	ENSG00000169679	ENSG00000156970	ENSG00000113966	ENSG00000145734	ENSG00000154122	ENSG00000169429	ENSG00000006210	ENSG00000026508	ENSG00000133048						ENSG00000103222		ENSG00000123191	ENSG00000140470	ENSG00000107821	ENSG00000103222	ENSG00000140470	ENSG00000206190					Cytoplasm	N/A	178
	ENSG00000024526	ENSG00000026508	ENSG00000170293	ENSG00000154122	ENSG00000012048	ENSG00000070961	ENSG00000006210	ENSG00000010278	ENSG00000085117	ENSG00000123500						ENSG00000114770		ENSG00000206190	ENSG00000087116	ENSG00000127241	ENSG00000114770	ENSG00000087116	ENSG00000160683
	ENSG00000126787	ENSG00000163510	ENSG00000126787	ENSG00000169604	ENSG00000169679	ENSG00000075790	ENSG00000145861	ENSG00000170293	ENSG00000010278	ENSG00000197467						ENSG00000123191		ENSG00000082196	ENSG00000136378	ENSG00000105989	ENSG00000123191	ENSG00000136378	ENSG00000182580
	ENSG00000122008	ENSG00000126787	ENSG00000131747	ENSG00000070961	ENSG00000173207	ENSG00000169679	ENSG00000010278	ENSG00000089048	ENSG00000127533	ENSG00000204291						ENSG00000206190		ENSG00000019582	ENSG00000178031	ENSG00000107796	ENSG00000206190	ENSG00000174807	ENSG00000144230
	ENSG00000131747	ENSG00000051341	ENSG00000087502	ENSG00000012048	ENSG00000170293	ENSG00000006210	ENSG00000163814	ENSG00000196154	ENSG00000164251	ENSG00000065618						ENSG00000160683		ENSG00000186567	ENSG00000143382	ENSG00000072110	ENSG00000160683	ENSG00000162551	ENSG00000013588
	ENSG00000087502	ENSG00000186197	ENSG00000156804	ENSG00000006210	ENSG00000163510	ENSG00000010278	ENSG00000127533	ENSG00000102265	ENSG00000119714	ENSG00000169436						ENSG00000019582		ENSG00000127463	ENSG00000182580	ENSG00000148926	ENSG00000174807	ENSG00000142871	ENSG00000123384
	ENSG00000111145	ENSG00000156804	ENSG00000137880	ENSG00000026508	ENSG00000122008	ENSG00000170293	ENSG00000196154	ENSG00000100234	ENSG00000164647	ENSG00000113578						ENSG00000182580		ENSG00000196159	ENSG00000216490	ENSG00000162551	ENSG00000019582	ENSG00000118523	ENSG00000215788
	ENSG00000006468	ENSG00000137880	ENSG00000171476	ENSG00000085117	ENSG00000051341	ENSG00000087502	ENSG00000102265	ENSG00000123610	ENSG00000186891	ENSG00000128606						ENSG00000196159		ENSG00000074047	ENSG00000107821	ENSG00000159640	ENSG00000186567	ENSG00000104415	ENSG00000110881
	ENSG00000175832	ENSG00000147874	ENSG00000206053	ENSG00000010278	ENSG00000131747	ENSG00000186469	ENSG00000100234	ENSG00000121858	ENSG00000121858	ENSG00000139329						ENSG00000138759		ENSG00000123384	ENSG00000106003	ENSG00000168487	ENSG00000127463	ENSG00000108821	ENSG00000139567
	ENSG00000156804	ENSG00000206053	ENSG00000111615	ENSG00000163814	ENSG00000089048	ENSG00000111615	ENSG00000123610	ENSG00000120659	ENSG00000120659	ENSG00000111341						ENSG00000111664		ENSG00000177943	ENSG00000127241	ENSG00000128510	ENSG00000196159	ENSG00000164692	ENSG00000121989
	ENSG00000189057	ENSG00000213190	ENSG00000261130	ENSG00000162595	ENSG00000111145	ENSG00000080986	ENSG00000186891	ENSG00000143816	ENSG00000162618	ENSG00000137745						ENSG00000181619		ENSG00000272916	ENSG00000215788	ENSG00000118523	ENSG00000138759	ENSG00000168542	ENSG00000129467
	ENSG00000137880	ENSG00000080986	ENSG00000170873	ENSG00000127533	ENSG00000175832	ENSG00000157654	ENSG00000121858	ENSG00000118137	ENSG00000131620	ENSG00000105825						ENSG00000144230		ENSG00000103512	ENSG00000105989	ENSG00000104415	ENSG00000181619	ENSG00000130635	ENSG00000173175
	ENSG00000171476	ENSG00000117650	ENSG00000112559	ENSG00000164251	ENSG00000156804	ENSG00000004700	ENSG00000120659	ENSG00000189058	ENSG00000174600							ENSG00000184194		ENSG00000118508	ENSG00000072110	ENSG00000108821	ENSG00000144230	ENSG00000204262	ENSG00000184160
	ENSG00000206053	ENSG00000083642	ENSG00000080986	ENSG00000127920	ENSG00000137880	ENSG00000111728	ENSG00000143816	ENSG00000130203	ENSG00000065618							ENSG00000013588		ENSG00000108352	ENSG00000128165	ENSG00000164692	ENSG00000184194	ENSG00000163359	ENSG00000204305
	ENSG00000112559	ENSG00000110841	ENSG00000117650	ENSG00000186469	ENSG00000111615	ENSG00000138134	ENSG00000118137	ENSG00000242252	ENSG00000057019							ENSG00000151892		ENSG00000175463	ENSG00000148926	ENSG00000168542	ENSG00000013588	ENSG00000144810	ENSG00000187244
	ENSG00000080986	ENSG00000256646	ENSG00000145506	ENSG00000119714	ENSG00000129534	ENSG00000164647	ENSG00000189058	ENSG00000125845	ENSG00000197594							ENSG00000123384		ENSG00000139567	ENSG00000204305	ENSG00000130635	ENSG00000133424	ENSG00000060718	ENSG00000151067
	ENSG00000050344	ENSG00000256646	ENSG00000028277	ENSG00000178075	ENSG00000213190	ENSG00000120659	ENSG00000130203	ENSG00000133048	ENSG00000151617							ENSG00000072163		ENSG00000213983	ENSG00000162551	ENSG00000204262	ENSG00000123384	ENSG00000204248	ENSG00000196557
	ENSG00000117650	ENSG00000147669	ENSG00000164188	ENSG00000206053	ENSG00000080986	ENSG00000112742	ENSG00000242252	ENSG00000064886	ENSG00000124882							ENSG00000147162		ENSG00000129467	ENSG00000159640	ENSG00000163359	ENSG00000177943	ENSG00000084636	ENSG00000188517
	ENSG00000083642	ENSG00000270800	ENSG00000137040	ENSG00000145506	ENSG00000117650	ENSG00000068366	ENSG00000125845	ENSG00000123500	ENSG00000102755							ENSG00000137193		ENSG00000173175	ENSG00000187244	ENSG00000144810	ENSG00000070614	ENSG00000103196	ENSG00000108797
	ENSG00000168078	ENSG00000189431	ENSG00000004700	ENSG00000157654	ENSG00000173145	ENSG00000162618	ENSG00000133048	ENSG00000197467	ENSG00000171488							ENSG00000108352		ENSG00000204305	ENSG00000168487	ENSG00000060718	ENSG00000272916	ENSG00000106823	ENSG00000133083
	ENSG00000028277	ENSG00000146376	ENSG00000146376	ENSG00000110841	ENSG00000157654	ENSG00000111863	ENSG00000064886	ENSG00000204291	ENSG00000139679							ENSG00000101265		ENSG00000162551	ENSG00000171603	ENSG00000204248	ENSG00000103512	ENSG00000166147	ENSG00000066468
	ENSG00000256646	ENSG00000128805	ENSG00000163947	ENSG00000041353	ENSG00000083642	ENSG00000151136	ENSG00000123500	ENSG00000065618	ENSG00000101188							ENSG00000162105		ENSG00000159640	ENSG00000172824	ENSG00000111799	ENSG00000185164	ENSG00000138829	ENSG00000126500
	ENSG00000256646	ENSG00000163947	ENSG00000171241	ENSG00000146376	ENSG00000028277	ENSG00000130203	ENSG00000197467	ENSG00000169436	ENSG00000148053							ENSG00000175463		ENSG00000157613	ENSG00000128510	ENSG00000084636	ENSG00000103226	ENSG00000115414	ENSG00000102287
	ENSG00000137040	ENSG00000152253	ENSG00000117155	ENSG00000185634	ENSG00000147669	ENSG00000179593	ENSG00000204291	ENSG00000006016	ENSG00000153246							ENSG00000274808		ENSG00000075275	ENSG00000263020	ENSG00000124749	ENSG00000162105	ENSG00000126500	ENSG00000136720
	ENSG00000147669	ENSG00000138134	ENSG00000065613	ENSG00000164647	ENSG00000004700	ENSG00000138778	ENSG00000065618	ENSG00000155011	ENSG00000261371							ENSG00000274512		ENSG00000143126	ENSG00000103888	ENSG00000188517	ENSG00000215788	ENSG00000163520	ENSG00000103044
	ENSG00000004700	ENSG00000065613	ENSG00000170374	ENSG00000186891	ENSG00000100749	ENSG00000138180	ENSG00000169436	ENSG00000197594	ENSG00000162493							ENSG00000215788		ENSG00000008300	ENSG00000142871	ENSG00000139178	ENSG00000107738	ENSG00000140092	ENSG00000143630
	ENSG00000128805	ENSG00000122958	ENSG00000120659	ENSG00000121858	ENSG00000198554	ENSG00000174600	ENSG00000160963	ENSG00000124882	ENSG00000171303							ENSG00000107738		ENSG00000151067	ENSG00000118523	ENSG00000244731	ENSG00000110881	ENSG00000090863	ENSG00000197081
	ENSG00000196154	ENSG00000100749	ENSG00000112742	ENSG00000120659	ENSG00000018408	ENSG00000180044	ENSG00000006016	ENSG00000113578	ENSG00000132329							ENSG00000110881		ENSG00000196557	ENSG00000101938	ENSG00000224389	ENSG00000139567	ENSG00000119681	ENSG00000027644
	ENSG00000082497	ENSG00000018408	ENSG00000100749	ENSG00000018408	ENSG00000152422	ENSG00000204291	ENSG00000155011	ENSG00000140285	ENSG00000092421							ENSG00000072110		ENSG00000171603	ENSG00000091986	ENSG00000103196	ENSG00000129467	ENSG00000137507	ENSG00000171105
	ENSG00000152253	ENSG00000116729	ENSG00000028116	ENSG00000116729	ENSG00000011426	ENSG00000106392	ENSG00000162490	ENSG00000115226	ENSG00000141469							ENSG00000139567		ENSG00000139182	ENSG00000108821	ENSG00000136960	ENSG00000173175	ENSG00000139263	ENSG00000090339
	ENSG00000117155	ENSG00000152422	ENSG00000198554	ENSG00000068366	ENSG00000131620	ENSG00000110092	ENSG00000164283	ENSG00000102755	ENSG00000108932							ENSG00000121989		ENSG00000070371	ENSG00000164692	ENSG00000138798	ENSG00000184160	ENSG00000132561	ENSG00000137507
	ENSG00000170374	ENSG00000011426	ENSG00000018408	ENSG00000162618	ENSG00000118412	ENSG00000170312	ENSG00000124882	ENSG00000211445	ENSG00000144136							ENSG00000129467		ENSG00000188517	ENSG00000168542	ENSG00000166147	ENSG00000204305	ENSG00000102996	ENSG00000205213
	ENSG00000163659	ENSG00000118137	ENSG00000152422	ENSG00000131620	ENSG00000138778	ENSG00000197594	ENSG00000113578	ENSG00000266524	ENSG00000112759							ENSG00000173175		ENSG00000108797	ENSG00000130635	ENSG00000138829	ENSG00000105290	ENSG00000130508	ENSG00000064547
	ENSG00000100234	ENSG00000179593	ENSG00000075089	ENSG00000118137	ENSG00000123219	ENSG00000214814	ENSG00000140285	ENSG00000019991	ENSG00000136867							ENSG00000184160		ENSG00000150938	ENSG00000204262	ENSG00000156427	ENSG00000159640	ENSG00000179954	ENSG00000102996
	ENSG00000112742	ENSG00000172137	ENSG00000068366	ENSG00000130203	ENSG00000031691	ENSG00000080824	ENSG00000115226	ENSG00000115461	ENSG00000101187							ENSG00000204305		ENSG00000166394	ENSG00000163359	ENSG00000115414	ENSG00000187244	ENSG00000159674	ENSG00000185499
	ENSG00000100749	ENSG00000163507	ENSG00000131620	ENSG00000179593	ENSG00000151725	ENSG00000019991	ENSG00000211445	ENSG00000029559	ENSG00000180616							ENSG00000162551		ENSG00000135636	ENSG00000144810	ENSG00000126500	ENSG00000157613	ENSG00000137801	ENSG00000113389
	ENSG00000028116	ENSG00000138778	ENSG00000189058	ENSG00000125845	ENSG00000092853	ENSG00000072571	ENSG00000080824	ENSG00000172349	ENSG00000169908							ENSG00000105290		ENSG00000261150	ENSG00000060718	ENSG00000140092	ENSG00000075275	ENSG00000120708	ENSG00000157168
	ENSG00000198554	ENSG00000123219	ENSG00000130203	ENSG00000163507	ENSG00000110092	ENSG00000160223	ENSG00000120694	ENSG00000058085								ENSG00000114019		ENSG00000243056	ENSG00000204248	ENSG00000108679	ENSG00000143126	ENSG00000038427	ENSG00000163531
	ENSG00000018408	ENSG00000031691	ENSG00000066279	ENSG00000138180	ENSG00000175305	ENSG00000029559	ENSG00000019991	ENSG00000128606								ENSG00000159640		ENSG00000221968	ENSG00000111799	ENSG00000177628	ENSG00000008300	ENSG00000188372	ENSG00000121716
	ENSG00000152422	ENSG00000151725	ENSG00000242252	ENSG00000174600	ENSG00000170312	ENSG00000142856	ENSG00000115461	ENSG00000139329								ENSG00000265190		ENSG00000066468	ENSG00000084636	ENSG00000030582	ENSG00000007402		ENSG00000162407
	ENSG00000075089	ENSG00000143702	ENSG00000118412	ENSG00000197467	ENSG00000067334	ENSG00000138160	ENSG00000029559	ENSG00000137745								ENSG00000187244		ENSG00000168386	ENSG00000124749	ENSG00000125965	ENSG00000151067		ENSG00000130827
	ENSG00000130203	ENSG00000110092	ENSG00000163507	ENSG00000065618	ENSG00000158716	ENSG00000118193	ENSG00000172349	ENSG00000163273								ENSG00000075275		ENSG00000196924	ENSG00000188517	ENSG00000142798	ENSG00000196557		ENSG00000164050
	ENSG00000179593	ENSG00000175305	ENSG00000153140	ENSG00000160963	ENSG00000120875	ENSG00000163808	ENSG00000173801	ENSG00000105835								ENSG00000143126		ENSG00000180340	ENSG00000244731	ENSG00000123999	ENSG00000171603		ENSG00000008710
	ENSG00000066279	ENSG00000170312	ENSG00000110318	ENSG00000057019	ENSG00000139318	ENSG00000058085	ENSG00000058085	ENSG00000183691								ENSG00000008300		ENSG00000155760	ENSG00000224389	ENSG00000139269	ENSG00000139182		ENSG00000143473
	ENSG00000123095	ENSG00000100526	ENSG00000138180	ENSG00000197594	ENSG00000114346	ENSG00000171488	ENSG00000139329	ENSG00000137558								ENSG00000007402		ENSG00000108679	ENSG00000103196	ENSG00000137142	ENSG00000106404		ENSG00000112655
	ENSG00000172137	ENSG00000006016	ENSG00000133048	ENSG00000151617	ENSG00000171320	ENSG00000110031	ENSG00000111341	ENSG00000104368								ENSG00000151067		ENSG00000148288	ENSG00000150938	ENSG00000090339	ENSG00000091986		ENSG00000081853
	ENSG00000118412	ENSG00000169607	ENSG00000166510	ENSG00000124882	ENSG00000113578	ENSG00000144063	ENSG00000137745	ENSG00000122861								ENSG00000196557		ENSG00000089597	ENSG00000136960	ENSG00000137496	ENSG00000108821		ENSG00000253485
	ENSG00000138778	ENSG00000136108	ENSG00000110092	ENSG00000115226	ENSG00000150907	ENSG00000280987	ENSG00000163273	ENSG00000261371								ENSG00000263020		ENSG00000090863	ENSG00000138798	ENSG00000119681	ENSG00000188517		ENSG00000253537
	ENSG00000123219	ENSG00000158716	ENSG00000175305	ENSG00000102755	ENSG00000148834	ENSG00000140563	ENSG00000065320	ENSG00000161381								ENSG00000187796		ENSG00000030582	ENSG00000106823	ENSG00000079257	ENSG00000108797		ENSG00000261934
	ENSG00000031691	ENSG00000139318	ENSG00000170312	ENSG00000125675	ENSG00000080824	ENSG00000144959	ENSG00000172260	ENSG00000175426								ENSG00000103888		ENSG00000126803	ENSG00000166147	ENSG00000213398	ENSG00000150938		ENSG00000254221
	ENSG00000151725	ENSG00000114346	ENSG00000100526	ENSG00000172020	ENSG00000120694	ENSG00000111581	ENSG00000183691	ENSG00000107317								ENSG00000118523		ENSG00000142798	ENSG00000138829	ENSG00000137507	ENSG00000166394		ENSG00000253953
	ENSG00000092853	ENSG00000113578	ENSG00000003137	ENSG00000080824	ENSG00000137309	ENSG00000118898	ENSG00000153246	ENSG00000116690								ENSG00000101938		ENSG00000103044	ENSG00000156427	ENSG00000139263	ENSG00000162144		ENSG00000276547
	ENSG00000149231	ENSG00000150907	ENSG00000136108	ENSG00000072571	ENSG00000149948	ENSG00000113448	ENSG00000104368	ENSG00000118785								ENSG00000106404		ENSG00000197081	ENSG00000066468	ENSG00000134013	ENSG00000162496		ENSG00000240764
	ENSG00000110092	ENSG00000148834	ENSG00000158716	ENSG00000167178	ENSG00000198157	ENSG00000162493	ENSG00000122861	ENSG00000092421								ENSG00000188517		ENSG00000171105	ENSG00000115414	ENSG00000173531	ENSG00000135636		ENSG00000110876
	ENSG00000175305	ENSG00000080824	ENSG00000120875	ENSG00000160223	ENSG00000128708	ENSG00000175426	ENSG00000161381	ENSG00000163536								ENSG00000244731		ENSG00000090339	ENSG00000164694	ENSG00000076706	ENSG00000136960		ENSG00000012171
	ENSG00000170312	ENSG00000120694	ENSG00000139318	ENSG00000164171	ENSG00000142856	ENSG00000148344	ENSG00000107317	ENSG00000159167								ENSG00000224389		ENSG00000196569	ENSG00000163520	ENSG00000166482	ENSG00000138798		ENSG00000001617
	ENSG00000100526	ENSG00000137309	ENSG00000165169	ENSG00000134070	ENSG00000172183	ENSG00000124225	ENSG00000256646	ENSG00000105825								ENSG00000108797		ENSG00000112769	ENSG00000140092	ENSG00000168502	ENSG00000158008		ENSG00000095539
	ENSG00000064195	ENSG00000072571	ENSG00000114346	ENSG00000172349	ENSG00000138182	ENSG00000100519	ENSG00000198805	ENSG00000003436								ENSG00000150938		ENSG00000163431	ENSG00000196924	ENSG00000079931	ENSG00000221968		ENSG00000167680
	ENSG00000120875	ENSG00000136231	ENSG00000136541	ENSG00000173801	ENSG00000114166	ENSG00000133135	ENSG00000118785									ENSG00000196730		ENSG00000213658	ENSG00000108679	ENSG00000185499	ENSG00000138829		ENSG00000143434
	ENSG00000165169	ENSG00000142856	ENSG00000113578	ENSG00000118193	ENSG00000111196	ENSG00000092421	ENSG00000146250									ENSG00000133083		ENSG00000187942	ENSG00000030582	ENSG00000134259	ENSG00000066468		ENSG00000162572
	ENSG00000114346	ENSG00000134070	ENSG00000140285	ENSG00000171488	ENSG00000120539	ENSG00000186577	ENSG00000159167									ENSG00000135636		ENSG00000134013	ENSG00000125965	ENSG00000157168	ENSG00000126500		ENSG00000115902
	ENSG00000171320	ENSG00000172349	ENSG00000150907	ENSG00000110031	ENSG00000125885	ENSG00000108932	ENSG00000143502									ENSG00000136960		ENSG00000105429	ENSG00000142798	ENSG00000087303	ENSG00000180340		ENSG00000105281
	ENSG00000113578	ENSG00000173801	ENSG00000148834	ENSG00000139679	ENSG00000140563	ENSG00000144136	ENSG00000106089									ENSG00000138798		ENSG00000157168	ENSG00000197915	ENSG00000116774	ENSG00000155760		ENSG00000142583
	ENSG00000150907	ENSG00000138160	ENSG00000172020	ENSG00000144063	ENSG00000065320	ENSG00000112759	ENSG00000105825									ENSG00000066468		ENSG00000169246	ENSG00000123999	ENSG00000164530	ENSG00000073605		ENSG00000135502
	ENSG00000080824	ENSG00000118193	ENSG00000080824	ENSG00000145794	ENSG00000153234	ENSG00000164056	ENSG00000003436									ENSG00000115414		ENSG00000185864	ENSG00000137142	ENSG00000130508	ENSG00000148288		ENSG00000145934
	ENSG00000120694	ENSG00000163808	ENSG00000120694	ENSG00000172260	ENSG00000126653	ENSG00000136158	ENSG00000137831									ENSG00000126500		ENSG00000006025	ENSG00000137496	ENSG00000184381	ENSG00000089597		ENSG00000218336
	ENSG00000137309	ENSG00000138182	ENSG00000072571	ENSG00000171246	ENSG00000160191	ENSG00000187678										ENSG00000196924		ENSG00000133056	ENSG00000196569	ENSG00000174348	ENSG00000102886		ENSG00000157570
	ENSG00000149948	ENSG00000110031	ENSG00000136231	ENSG00000101188	ENSG00000139289	ENSG00000143502										ENSG00000128591		ENSG00000162407	ENSG00000112769	ENSG00000116260	ENSG00000158555		ENSG00000196689
	ENSG00000198157	ENSG00000114166	ENSG00000142856	ENSG00000148053	ENSG00000256646	ENSG00000173227										ENSG00000180340		ENSG00000187800	ENSG00000172037	ENSG00000179954	ENSG00000090863		ENSG00000166448
	ENSG00000128708	ENSG00000111196	ENSG00000172183	ENSG00000144959	ENSG00000100519	ENSG00000011347										ENSG00000155760		ENSG00000008710	ENSG00000119681	ENSG00000113140	ENSG00000215252
	ENSG00000136231	ENSG00000125885	ENSG00000134070	ENSG00000118898	ENSG00000049541	ENSG00000106089										ENSG00000102287		ENSG00000171385	ENSG00000213398	ENSG00000143416	ENSG00000136720
	ENSG00000164171	ENSG00000136897	ENSG00000172349	ENSG00000112419	ENSG00000048392	ENSG00000169908										ENSG00000073605		ENSG00000117385	ENSG00000100600	ENSG00000012171	ENSG00000103044
	ENSG00000142856	ENSG00000204899	ENSG00000173801	ENSG00000124126	ENSG00000129810	ENSG00000133687										ENSG00000158555		ENSG00000134247	ENSG00000185565	ENSG00000001617	ENSG00000143630
	ENSG00000172183	ENSG00000140563	ENSG00000102271	ENSG00000113448	ENSG00000163535	ENSG00000139324										ENSG00000090863		ENSG00000112655	ENSG00000240053	ENSG00000095539	ENSG00000072952
	ENSG00000134070	ENSG00000065320	ENSG00000138160	ENSG00000160191	ENSG00000170989	ENSG00000139364										ENSG00000030582		ENSG00000253953	ENSG00000173531	ENSG00000167680	ENSG00000197081
	ENSG00000172349	ENSG00000148053	ENSG00000197892	ENSG00000153246	ENSG00000164056	ENSG00000249992										ENSG00000125965		ENSG00000117016	ENSG00000132561	ENSG00000143434	ENSG00000171105
	ENSG00000173801	ENSG00000105835	ENSG00000163808	ENSG00000149527	ENSG00000166068	ENSG00000163449										ENSG00000126803		ENSG00000197958	ENSG00000076706	ENSG00000166396	ENSG00000161638
	ENSG00000138160	ENSG00000111581	ENSG00000138182	ENSG00000122861	ENSG00000136824	ENSG00000164484										ENSG00000136720		ENSG00000170153	ENSG00000166482	ENSG00000149257	ENSG00000090339
	ENSG00000118193	ENSG00000118898	ENSG00000133739	ENSG00000261371	ENSG00000108055											ENSG00000142798		ENSG00000179954	ENSG00000134259	ENSG00000184347	ENSG00000149596
	ENSG00000138182	ENSG00000124126	ENSG00000171488	ENSG00000161381	ENSG00000113810											ENSG00000103044		ENSG00000113140	ENSG00000157168	ENSG00000066923	ENSG00000213398
	ENSG00000179630	ENSG00000113448	ENSG00000110031	ENSG00000162493	ENSG00000175063											ENSG00000143630		ENSG00000110876	ENSG00000116962	ENSG00000196562	ENSG00000137507
	ENSG00000110031	ENSG00000160191	ENSG00000120539	ENSG00000104783	ENSG00000164332											ENSG00000185133		ENSG00000143416	ENSG00000087303	ENSG00000099994	ENSG00000205213
	ENSG00000114166	ENSG00000116711	ENSG00000071054	ENSG00000171303	ENSG00000147854											ENSG00000197081		ENSG00000167642	ENSG00000116774	ENSG00000165124	ENSG00000139263
	ENSG00000111196	ENSG00000139289	ENSG00000065320	ENSG00000124225	ENSG00000137831											ENSG00000027644		ENSG00000164099	ENSG00000149090	ENSG00000041982	ENSG00000185565
	ENSG00000280987	ENSG00000162493	ENSG00000105835	ENSG00000108551												ENSG00000171105		ENSG00000162572	ENSG00000117115	ENSG00000137801	ENSG00000213658
	ENSG00000152944	ENSG00000142731	ENSG00000153234	ENSG00000132329												ENSG00000161638		ENSG00000115902	ENSG00000130508	ENSG00000120708	ENSG00000187942
	ENSG00000120539	ENSG00000104783	ENSG00000118898	ENSG00000091844												ENSG00000090339		ENSG00000105281	ENSG00000243708	ENSG00000038427	ENSG00000064547
	ENSG00000125885	ENSG00000256646	ENSG00000116711	ENSG00000116741												ENSG00000149596		ENSG00000142583	ENSG00000151176	ENSG00000109072	ENSG00000076706
	ENSG00000105835	ENSG00000100519	ENSG00000149527	ENSG00000138835												ENSG00000137507		ENSG00000099960	ENSG00000164050	ENSG00000132846	ENSG00000106484
	ENSG00000153234	ENSG00000134242	ENSG00000104368	ENSG00000092421												ENSG00000205213		ENSG00000165124	ENSG00000162878	ENSG00000188372	ENSG00000101871
	ENSG00000126653	ENSG00000198805	ENSG00000139289	ENSG00000081320												ENSG00000139263		ENSG00000137501	ENSG00000204538		ENSG00000079931
	ENSG00000113448	ENSG00000116741	ENSG00000161381	ENSG00000141469												ENSG00000185565		ENSG00000041982	ENSG00000116260		ENSG00000185499
	ENSG00000116711	ENSG00000138835	ENSG00000142731	ENSG00000108932												ENSG00000213658		ENSG00000218336	ENSG00000113140		ENSG00000105429
	ENSG00000139289	ENSG00000048392	ENSG00000256646	ENSG00000144136												ENSG00000064547		ENSG00000196689	ENSG00000167642		ENSG00000113389
	ENSG00000142731	ENSG00000171848	ENSG00000100519	ENSG00000112759												ENSG00000102996		ENSG00000121210	ENSG00000164099		ENSG00000157168
	ENSG00000256646	ENSG00000133135	ENSG00000134242	ENSG00000136867												ENSG00000076706		ENSG00000101337	ENSG00000163482		ENSG00000163531
	ENSG00000100519	ENSG00000122545	ENSG00000198805	ENSG00000101187												ENSG00000185499		ENSG00000180089	ENSG00000184347		ENSG00000183426
	ENSG00000134242	ENSG00000129810	ENSG00000108551	ENSG00000180616												ENSG00000113389		ENSG00000175274	ENSG00000165124		ENSG00000183889
	ENSG00000129317	ENSG00000163535	ENSG00000091844	ENSG00000170989												ENSG00000157168		ENSG00000038427	ENSG00000041982		ENSG00000169246
	ENSG00000198805	ENSG00000180616	ENSG00000116741	ENSG00000164056												ENSG00000163531		ENSG00000132846	ENSG00000137801		ENSG00000185864
	ENSG00000108551	ENSG00000104497	ENSG00000138835	ENSG00000136158												ENSG00000116962			ENSG00000186340		ENSG00000130653
	ENSG00000091844	ENSG00000154839	ENSG00000133135	ENSG00000166068												ENSG00000087303			ENSG00000169231		ENSG00000117425
	ENSG00000116741	ENSG00000164056	ENSG00000170989	ENSG00000197321												ENSG00000006025			ENSG00000120708		ENSG00000119227
	ENSG00000138835	ENSG00000136158	ENSG00000164056	ENSG00000173227												ENSG00000121716			ENSG00000143367		ENSG00000184381
	ENSG00000049541	ENSG00000187678	ENSG00000187678	ENSG00000011347												ENSG00000117425			ENSG00000038427		ENSG00000162407
	ENSG00000174718	ENSG00000166068	ENSG00000159167	ENSG00000147041												ENSG00000167676			ENSG00000109072		ENSG00000187800
	ENSG00000171848	ENSG00000197457	ENSG00000197457	ENSG00000106089												ENSG00000133056			ENSG00000167992		ENSG00000008710
	ENSG00000122545	ENSG00000205413	ENSG00000205413	ENSG00000003436												ENSG00000184381			ENSG00000188372		ENSG00000131386
	ENSG00000081320	ENSG00000136824	ENSG00000136824	ENSG00000169908												ENSG00000162407					ENSG00000171385
	ENSG00000151304	ENSG00000108055	ENSG00000197321	ENSG00000166292												ENSG00000044446					ENSG00000134247
	ENSG00000136158	ENSG00000113810	ENSG00000115514	ENSG00000175063												ENSG00000130827					ENSG00000077157
	ENSG00000159167	ENSG00000197321	ENSG00000071575	ENSG00000197415												ENSG00000164050					ENSG00000254221
	ENSG00000136824	ENSG00000011347	ENSG00000138311													ENSG00000008710					ENSG00000240764
	ENSG00000108055	ENSG00000106089														ENSG00000171385					ENSG00000128482
	ENSG00000113810	ENSG00000115514														ENSG00000143473					ENSG00000170153
	ENSG00000197321	ENSG00000025708														ENSG00000112655					ENSG00000110876
	ENSG00000115514	ENSG00000175063														ENSG00000081853					ENSG00000167680
	ENSG00000144834	ENSG00000137831														ENSG00000253485					ENSG00000167642
	ENSG00000071575	ENSG00000174442														ENSG00000253537					ENSG00000162572
	ENSG00000175063															ENSG00000261934					ENSG00000115902
	ENSG00000164332															ENSG00000254221					ENSG00000105281
	ENSG00000147854															ENSG00000253953					ENSG00000162383
	ENSG00000137831															ENSG00000276547					ENSG00000142583
	ENSG00000185947															ENSG00000240764					ENSG00000125434
																ENSG00000076344					ENSG00000013293
																ENSG00000113140					ENSG00000099960
																ENSG00000110876					ENSG00000072310
																ENSG00000012171					ENSG00000099994
																ENSG00000001617					ENSG00000157303
																ENSG00000095539					ENSG00000277758
																ENSG00000167680					ENSG00000149043
																ENSG00000143434					ENSG00000147642
																ENSG00000167642					ENSG00000218336
																ENSG00000164099					ENSG00000157570
																ENSG00000162572					ENSG00000196689
																ENSG00000115902					ENSG00000121210
																ENSG00000105281					ENSG00000101337
																ENSG00000162383					ENSG00000166448
																ENSG00000142583					ENSG00000180089
																ENSG00000135502					ENSG00000175274
																ENSG00000013293					ENSG00000188372
																ENSG00000099960
																ENSG00000196562
																ENSG00000099994
																ENSG00000157303
																ENSG00000149043
																ENSG00000137501
																ENSG00000145934
																ENSG00000218336
																ENSG00000157570
																ENSG00000120708
																ENSG00000196689
																ENSG00000121210
																ENSG00000166448
																ENSG00000101255
																ENSG00000188372
