# Supplementary material for: Fabrication of a three-dimensional bone marrow niche-like acute myeloid Leukemia disease model by an automated and controlled process using a robotic multicellular bioprinting system
Source: Biomater Res. 2023 Nov 6;27:111. doi: 10.1186/s40824-023-00457-9 (PMC10626721; doi:10.1186/s40824-023-00457-9)
Supplement: Supplementary file 3 — Supplementary Material 3 [file 40824_2023_457_MOESM3_ESM.xlsx]

## Sheet: RQ
	De novo		Relapse		Refractory
	Patient 2	Patient 1	Patient 4	Patient 5	Patient 3
22CCNE1	0.7455	0.4144	0.6862	0.546	0.3168		data represent the 3D/2D relative quantification of the expression of each gene
ABCB1	0.0413	0.1399	1.1477	1.5465	0.6078
ABCC1	0.6612	0.8141	0.9155	0.7448	0.5683
ABCC2	0.3751	1.1433	1.7323	1.7339	0.4195
ABCC3	13.4006	4.0537	3.3933	1.6178	46.9683
ABCC5	0.4402	0.5721	0.2769	0.2908	0.3328
ABCC6	0.5141	0.4399	1.1124	2.2176	1.1922
ABCG2	0.7702	0.0024	3.7056	1.8404	0.5558
ACTB	1.4008	1.5254	1.0095	1.0607	2.6092
AHR	6.3874	2.2772	1.6548	1.71	2.6237
AP1S1	1.012	1.239	1.0797	0.8479	1.5365
APC	0.9588	0.5213	1.4336	1.1057	0.7213
AR	13.7965	1.6068	4.7132	0.9013	2.0078
ARNT	0.6521	0.8192	1.0394	0.8368	0.8489
ATM	0.2364	0.5419	0.7499	0.7605	0.5276
B2M	1.8028	0.9229	1.0187	0.7922	0.8691
BAX	0.9789	0.8346	0.9657	0.954	0.8234
BCL2	0.3121	0.6567	0.7525	0.6233	0.8064
BCL2L1	0.5732	1.201	0.874	0.8334	0.853
BLMH	0.463	0.7352	0.9604	0.9421	0.5659
BRCA1	0.4946	0.4787	0.5687	0.6547	0.4094
BRCA2	0.4426	0.3416	0.8413	0.5649	0.3988
CCND1	15.4253	3.2653	8.9426	2.0237	406.924
CDK2	0.4672	0.6481	0.856	0.6825	0.6053
CDK4	1.0645	0.8163	0.9901	0.8345	0.7887
CDKN2A	5.6187	0.9884	2.1416	0.7917	9.8125
CDKN2D	0.1256	1.029	0.5794	0.7185	1.5525
CLPTM1L	0.4454	0.664	0.9853	0.8219	0.6876
CYP1A1	2.5708	4.8744	0.328	0.5411	0.7566
CYP1A2	2.2257	3.16899e+11	1.8721	0.1	2.34447e+09
CYP2B6	0.2257	0.8068	1.5091	5.2744	1.3847
CYP2C19	0.2704	31.0868	0.077	9.22563e+09	0.1823
CYP2C8	109398	1.4012e+06	0.4304	788636	5.83339e+10
CYP2C9	0.114	5.19077e+10	0.2814	7.66161e+09	0.1
CYP2D6	0.3019	1.4432	0.7183	0.53	0.4295
CYP2E1	0.2874	0.4454	3.3327	2.0335	0.6885
CYP3A4	0.1231	0.6472	44.4371	5.2744	1.3847
CYP3A5	0.100002	2.99982e+09	7.8283	18.4814	31.4855
DHFR	0.4	0.4953	0.5904	0.6151	0.4221
EGFR	10.1136	1.0155	9.0361	1.3717	46.4825
ELK1	1.0609	0.8018	0.8257	0.8357	0.8566
EPHX1	2.7611	0.7211	0.785	0.6004	1.3265
ERBB2	1.9824	2.7534	4.346	1.5147	2.8513
ERBB3	2.6707	1.4432	5.5971	1.4651	1.5354
ERBB4	0.1634	2.5179	0.0869	5.2744	4.9404
ERCC3	0.4231	0.521	0.7651	0.7558	0.646
ESR1	0.2961	0.4288	0.6711	0.4595	0.5065
ESR2	1.7294	3.3758	2.1092	1.1543	0.7493
FGF2	17.6333	2.4867	13.9065	3.5455	460.998
FOS	5.7169	7.7717	2.6293	3.9559	22.5431
GAPDH	2.9347	1.8128	1.3867	1.4074	3.1223
GSK3A	0.6884	0.4837	0.877	0.8944	0.7344
GSTP1	1.3456	0.8341	0.8477	1.2897	0.7571
GUSB	0.7004	1.1167	0.7888	0.7637	0.689
HIF1A	2.4474	2.3347	1.6287	0.8456	3.1353
HMBS	0.881	1.0036	0.7109	0.6662	0.6582
HPRT1	0.8611	0.7491	0.8436	1.1777	0.7682
IGF1R	4.8542	1.2356	3.7313	3.1275	8.56
IGFR2	0.6458	0.342	0.4661	0.4509	0.7472
IPO8	0.67	0.5829	0.7253	0.8345	0.6478
MET	9.1402	1.4018	8.6081	1.46	39.5503
MSH2	0.3373	0.629	0.8138	0.4813	0.4683
MVP	2.569	0.799	0.7035	0.7469	3.6874
MYC	1.1877	0.7414	2.1004	1.5583	0.469
NAT2	13.2162	4.7675	1.5688	7.2702	1.3487
NFKB1	0.9541	0.7896	2.7947	2.3801	0.7143
NFKB2	2.6781	0.3229	3.4766	0.5381	2.1018
NFKBIB	1.0794	0.8635	1.2672	1.2184	1.0429
NFKBIE	0.6941	0.8463	2.4532	2.6445	0.9737
PGK1	2.6726	1.7044	1.2993	1.9426	2.4126
PPARG	0.6356	0.2796	2.1942	1.2535	0.621
PPRAD	0.7777	1.297	1.2921	1.0028	7.6191
PRARA	0.2888	0.4637	0.8274	0.9094	0.5273
RARA	1.2686	1.4184	1.3229	1.6301	1.6895
RARB	0.6277	2.6744	1.8904	7.7866	235.668
RARG	3.843	2.4491	1.5008	0.7516	5.306
RB1	0.4695	0.5959	0.5531	0.7521	0.5969
RELB	10.9908	1.4817	4.629	3.6884	2.5751
RPLP0	0.5709	1.1787	1.2283	1.4763	0.764
RXRA	5.6656	0.7475	1.0222	0.9266	0.6578
RXRB	0.5885	1.3354	1.0531	1.4113	0.7268
SOD1	0.9554	0.9939	1.2805	1.1235	0.7198
SULT1E1	57.8494	1.72525e+08	9.4656	27.7805	0.0904
TBP	0.6378	0.5382	0.7635	0.8876	0.569
TFRC	0.9581	0.7058	1.1564	0.5355	0.6828
TNFRSF11A	2.4491	0.6001	1.5797	1.428	0.2769
TOP1	0.5397	0.4436	0.6871	0.6475	0.5965
TOP2A	0.2504	0.4526	0.6791	0.5126	0.4409
TOP2B	0.2471	0.5304	0.6358	0.7235	0.6065
TP53	0.5188	0.6884	0.4677	0.8179	0.5589
TPMT	1.1569	0.5947	0.8234	0.7012	0.7672
UBC	2.1648	1.7032	1.9009	1.1471	1.5962
XPA	0.4084	0.8034	0.7998	0.8173	0.6275
XPC	0.7702	0.6423	1.0005	1.0331	0.7477
YWHAZ	0.1878	0.6161	0.7099	1.0815	0.5474
